# Supplementary material for: Tetraptycene derivatives: synthesis, structure and their self-assemblies in solid state
Source: RSC Adv. 2025 Mar 17;15(11):8293–9. doi: 10.1039/d5ra00376h (PMC11912553; doi:10.1039/d5ra00376h)
Supplement: RA-015-D5RA00376H-s002 [file RA-015-D5RA00376H-s002.cif]

# Supplementary Information (SI) for RSC Advances.
# This journal is © The Royal Society of Chemistry 2025

####################################################################### 
# 
# This file contains crystal structure data downloaded from the 
# Cambridge Structural Database (CSD) hosted by the Cambridge 
# Crystallographic Data Centre (CCDC).
# 
# Full information about CCDC data access policies and citation 
# guidelines are available at http://www.ccdc.cam.ac.uk/access/V1 
# 
# Audit and citation data items may have been added by the CCDC. 
# Please retain this information to preserve the provenance of 
# this file and to allow appropriate attribution of the data. 
# 
#######################################################################

data_20220711_1
_database_code_depnum_ccdc_archive 'CCDC 2376823'
loop_
_audit_author_name
_audit_author_address
'zhen wang'
;Huazhong University of Science and Technology
China
;
_audit_update_record             
;
2024-08-10 deposited with the CCDC.	2025-02-27 downloaded from the CCDC.
;
_audit_creation_date             2022-07-11
_audit_creation_method           
;
Olex2 1.5
(compiled 2022.04.07 svn.rca3783a0 for OlexSys, GUI svn.r6498)
;
_shelx_SHELXL_version_number     2018/3
_chemical_name_common            ?
_chemical_name_systematic        ?
_chemical_formula_moiety         '0.4(C28 H20 O)'
_chemical_formula_sum            'C11.20 H8 O0.40'
_chemical_formula_weight         148.98
_chemical_absolute_configuration ?
_chemical_melting_point          ?
loop_
_atom_type_symbol
_atom_type_description
_atom_type_scat_dispersion_real
_atom_type_scat_dispersion_imag
_atom_type_scat_source
C C 0.0181 0.0091 'International Tables Vol C Tables 4.2.6.8 and 6.1.1.4'
H H 0.0000 0.0000 'International Tables Vol C Tables 4.2.6.8 and 6.1.1.4'
O O 0.0492 0.0322 'International Tables Vol C Tables 4.2.6.8 and 6.1.1.4'

_shelx_space_group_comment       
;
The symmetry employed for this shelxl refinement is uniquely defined
by the following loop, which should always be used as a source of
symmetry information in preference to the above space-group names.
They are only intended as comments.
;
_space_group_crystal_system      monoclinic
_space_group_IT_number           7
_space_group_name_H-M_alt        'P 1 c 1'
_space_group_name_Hall           'P -2yc'
loop_
_space_group_symop_operation_xyz
'x, y, z'
'x, -y, z+1/2'

_cell_length_a                   23.7924(9)
_cell_length_b                   8.0783(2)
_cell_length_c                   11.8488(3)
_cell_angle_alpha                90
_cell_angle_beta                 97.077(3)
_cell_angle_gamma                90
_cell_volume                     2260.02(12)
_cell_formula_units_Z            10
_cell_measurement_reflns_used    7411
_cell_measurement_temperature    100.00(10)
_cell_measurement_theta_max      73.9500
_cell_measurement_theta_min      3.7900
_shelx_estimated_absorpt_T_max   0.975
_shelx_estimated_absorpt_T_min   0.844
_exptl_absorpt_coefficient_mu    0.502
_exptl_absorpt_correction_T_max  1.00000
_exptl_absorpt_correction_T_min  0.70623
_exptl_absorpt_correction_type   multi-scan
_exptl_absorpt_process_details   
;
CrysAlisPro 1.171.39.28b (Rigaku Oxford Diffraction, 2015)
Empirical absorption correction using spherical harmonics,
 implemented in SCALE3 ABSPACK scaling algorithm.
;
_exptl_absorpt_special_details   ?
_exptl_crystal_colour            'clear colourless'
_exptl_crystal_colour_lustre     clear
_exptl_crystal_colour_primary    colourless
_exptl_crystal_density_diffrn    1.095
_exptl_crystal_density_meas      ?
_exptl_crystal_density_method    ?
_exptl_crystal_description       plate
_exptl_crystal_F_000             784
_exptl_crystal_size_max          0.35
_exptl_crystal_size_mid          0.15
_exptl_crystal_size_min          0.05
_exptl_transmission_factor_max   ?
_exptl_transmission_factor_min   ?
_diffrn_reflns_av_R_equivalents  0.0673
_diffrn_reflns_av_unetI/netI     0.0611
_diffrn_reflns_Laue_measured_fraction_full 0.998
_diffrn_reflns_Laue_measured_fraction_max 0.974
_diffrn_reflns_limit_h_max       29
_diffrn_reflns_limit_h_min       -29
_diffrn_reflns_limit_k_max       10
_diffrn_reflns_limit_k_min       -9
_diffrn_reflns_limit_l_max       12
_diffrn_reflns_limit_l_min       -14
_diffrn_reflns_number            22343
_diffrn_reflns_point_group_measured_fraction_full 0.757
_diffrn_reflns_point_group_measured_fraction_max 0.726
_diffrn_reflns_theta_full        67.684
_diffrn_reflns_theta_max         74.290
_diffrn_reflns_theta_min         3.744
_diffrn_ambient_environment      N~2~
_diffrn_ambient_temperature      100.00(10)
_diffrn_detector                 'CCD plate'
_diffrn_detector_area_resol_mean ?
_diffrn_measured_fraction_theta_full 0.998
_diffrn_measured_fraction_theta_max 0.974
_diffrn_measurement_details      
;
List of Runs (angles in degrees, time in seconds):

  # Type    Start    End  Width  t~exp~   \w     \q     \k     \f   Frames
#--------------------------------------------------------------------------
  1  \w      2.00  29.00   0.50    0.50    --    0.00 -77.00 120.00   54
  2  \w    -28.00  31.00   0.50    0.50    --    0.00 -82.00  30.00  118
  3  \w    -32.00  24.00   0.50    0.50    --    0.00 -82.00 -90.00  112
  4  \w    -46.00   2.00   0.50    0.50    --    0.00 -77.00 -30.00   96
  5  \w    -10.00  26.00   0.50    0.50    --    0.00 -82.00-180.00   72
  6  \w    -32.00  13.00   0.50    0.50    --    0.00 -82.00  90.00   90
  7  \w      8.00  34.00   0.50    2.00    --   95.20 -82.00  30.00   52
  8  \w      7.00  34.00   0.50    2.00    --   95.20 -82.00  90.00   54
  9  \w      7.00 106.00   0.50    2.00    --   95.20 -61.00  90.00  198
 10  \w     50.00 126.00   0.50    2.00    --   95.20 -82.00 -60.00  152
 11  \w     62.00 114.00   0.50    2.00    --   95.20 -45.00  30.00  104
 12  \w     39.00 115.00   0.50    2.00    --   95.20 -82.00  90.00  152
 13  \w     24.00  95.00   0.50    2.00    --   95.20 -61.00-150.00  142
 14  \w     73.00 177.00   0.50    2.00    --   95.20  15.00  30.00  208
 15  \w    128.00 184.00   0.50    2.00    --   95.20  45.00  90.00  112
 16  \w     46.00 105.00   0.50    2.00    --   95.20 -61.00 -60.00  118
 17  \w     10.00  35.00   0.50    2.00    --   95.20 -61.00 -60.00   50
 18  \w    151.00 177.00   0.50    2.00    --   95.20  15.00 120.00   52
 19  \w     92.00 128.00   0.50    2.00    --   95.20  15.00 120.00   72
 20  \w      8.00  40.00   0.50    2.00    --   95.20 -82.00 -60.00   64
 21  \w     26.00 122.00   0.50    2.00    --   95.20 -82.00-150.00  192
 22  \w      7.00  45.00   0.50    2.00    --   95.20 -45.00  30.00   76
 23  \w     76.00 115.00   0.50    2.00    --   95.20  45.00  90.00   78
 24  \w     81.00 106.00   0.50    2.00    --   95.20 -82.00   0.00   50
 25  \w     99.00 126.00   0.50    2.00    --   95.20 -82.00-180.00   54
 26  \w     92.00 119.00   0.50    2.00    --   95.20 -15.00 120.00   54
 27  \w     79.00 104.00   0.50    2.00    --   95.20 -82.00 120.00   50
 28  \w     11.00  79.00   0.50    2.00    --   95.20 -15.00 120.00  136
;
_diffrn_measurement_device       'four-circle diffractometer'
_diffrn_measurement_device_type  'XtaLAB AFC12 (RINC): Kappa single'
_diffrn_measurement_method       '\w scans'
_diffrn_orient_matrix_type       
'CrysAlisPro convention (1999,Acta A55,543-557)'
_diffrn_orient_matrix_UB_11      0.0631286000
_diffrn_orient_matrix_UB_12      0.0358917000
_diffrn_orient_matrix_UB_13      -0.0067089000
_diffrn_orient_matrix_UB_21      0.0113563000
_diffrn_orient_matrix_UB_22      -0.1868962000
_diffrn_orient_matrix_UB_23      -0.0096704000
_diffrn_orient_matrix_UB_31      -0.0121552000
_diffrn_orient_matrix_UB_32      0.0120382000
_diffrn_orient_matrix_UB_33      -0.1304265000
_diffrn_radiation_monochromator  graphite
_diffrn_radiation_probe          x-ray
_diffrn_radiation_type           'Cu K\a'
_diffrn_radiation_wavelength     1.54184
_diffrn_source                   'fine-focus sealed X-ray tube'
_diffrn_source_type              'Enhance (Cu) X-ray Source'
_reflns_Friedel_coverage         0.489
_reflns_Friedel_fraction_full    0.516
_reflns_Friedel_fraction_max     0.477
_reflns_number_gt                5352
_reflns_number_total             6684
_reflns_special_details          
;
 Reflections were merged by SHELXL according to the crystal
 class for the calculation of statistics and refinement.
 
 Structure factors included contributions from the .fab file.
 
 _reflns_Friedel_fraction is defined as the number of unique
 Friedel pairs measured divided by the number that would be
 possible theoretically, ignoring centric projections and
 systematic absences.
;
_reflns_threshold_expression     'I > 2\s(I)'
_computing_cell_refinement       'CrysAlisPro 1.171.39.28b (Rigaku OD, 2015)'
_computing_data_collection       'CrysAlisPro 1.171.39.28b (Rigaku OD, 2015)'
_computing_data_reduction        'CrysAlisPro 1.171.39.28b (Rigaku OD, 2015)'
_computing_molecular_graphics    'Olex2 1.5 (Dolomanov et al., 2009)'
_computing_publication_material  'Olex2 1.5 (Dolomanov et al., 2009)'
_computing_structure_refinement  'SHELXL 2018/3 (Sheldrick, 2015)'
_computing_structure_solution    'SHELXT 2018/2 (Sheldrick, 2018)'
_refine_diff_density_max         0.654
_refine_diff_density_min         -0.368
_refine_diff_density_rms         0.099
_refine_ls_abs_structure_details 
;
 Flack x determined using 1465 quotients [(I+)-(I-)]/[(I+)+(I-)]
 (Parsons, Flack and Wagner, Acta Cryst. B69 (2013) 249-259).
;
_refine_ls_abs_structure_Flack   0.5(5)
_refine_ls_extinction_coef       .
_refine_ls_extinction_method     none
_refine_ls_goodness_of_fit_ref   1.136
_refine_ls_hydrogen_treatment    constr
_refine_ls_matrix_type           full
_refine_ls_number_parameters     524
_refine_ls_number_reflns         6684
_refine_ls_number_restraints     1
_refine_ls_R_factor_all          0.1129
_refine_ls_R_factor_gt           0.1021
_refine_ls_restrained_S_all      1.135
_refine_ls_shift/su_max          0.000
_refine_ls_shift/su_mean         0.000
_refine_ls_structure_factor_coef Fsqd
_refine_ls_weighting_details     
'w=1/[\s^2^(Fo^2^)+(0.2000P)^2^] where P=(Fo^2^+2Fc^2^)/3'
_refine_ls_weighting_scheme      calc
_refine_ls_wR_factor_gt          0.2610
_refine_ls_wR_factor_ref         0.2746
_refine_special_details          ?
_olex2_refinement_description    
;
1. Fixed Uiso
 At 1.2 times of:
  All C(H) groups
 At 1.5 times of:
  All O(H) groups
2. Others
 Fixed X: C23A(0.3845)
3.a Ternary CH refined with riding coordinates:
 C5(H5), C12(H12), C19(H19), C26(H26), C4A(H4A), C11A(H11A), C18A(H18A),
 C25A(H25A)
3.b Aromatic/amide H refined with riding coordinates:
 C2(H2), C3(H3), C7(H7), C8(H8), C9(H9), C10(H10), C14(H14), C15(H15),
 C16(H16), C17(H17), C21(H21), C22(H22), C23(H23), C24(H24), C28(H28), C2A(H2A),
  C6A(H6A), C7A(H7A), C8A(H8A), C9A(H9A), C13A(H13A), C14A(H14A), C15A(H15A),
 C16A(H16A), C20A(H20A), C21A(H21A), C22A(H22A), C23A(H23A), C27A(H27A),
 C28A(H28A)
3.c Idealised tetrahedral OH refined as rotating group:
 O1(H1), O1A(H1A)
;
_atom_sites_solution_hydrogens   geom
_atom_sites_solution_primary     dual
_atom_sites_solution_secondary   ?
loop_
_atom_site_label
_atom_site_type_symbol
_atom_site_fract_x
_atom_site_fract_y
_atom_site_fract_z
_atom_site_U_iso_or_equiv
_atom_site_adp_type
_atom_site_occupancy
_atom_site_site_symmetry_order
_atom_site_calc_flag
_atom_site_refinement_flags_posn
_atom_site_refinement_flags_adp
_atom_site_refinement_flags_occupancy
_atom_site_disorder_assembly
_atom_site_disorder_group
O1 O 0.8683(6) 1.535(2) 0.4324(13) 0.181(6) Uani 1 1 d . . . . .
H1 H 0.890511 1.496319 0.484034 0.271 Uiso 1 1 calc R U . . .
C1 C 0.8197(3) 1.4619(8) 0.4302(7) 0.0520(16) Uani 1 1 d . . . . .
C2 C 0.8015(4) 1.3438(9) 0.3475(6) 0.0571(18) Uani 1 1 d . . . . .
H2 H 0.823707 1.319524 0.290247 0.068 Uiso 1 1 calc R U . . .
C3 C 0.7505(4) 1.2633(7) 0.3508(5) 0.0476(15) Uani 1 1 d . . . . .
H3 H 0.738001 1.186552 0.294756 0.057 Uiso 1 1 calc R U . . .
C4 C 0.7175(4) 1.2972(7) 0.4387(5) 0.0467(15) Uani 1 1 d . . . . .
C5 C 0.6606(3) 1.2153(6) 0.4474(5) 0.0436(14) Uani 1 1 d . . . . .
H5 H 0.646192 1.168696 0.373069 0.052 Uiso 1 1 calc R U . . .
C6 C 0.6183(3) 1.3435(6) 0.4801(5) 0.0428(15) Uani 1 1 d . . . . .
C7 C 0.5643(3) 1.3538(6) 0.4343(5) 0.0398(13) Uani 1 1 d . . . . .
H7 H 0.550672 1.280380 0.376876 0.048 Uiso 1 1 calc R U . . .
C8 C 0.5271(3) 1.4741(8) 0.4712(6) 0.0480(15) Uani 1 1 d . . . . .
H8 H 0.489745 1.480932 0.437613 0.058 Uiso 1 1 calc R U . . .
C9 C 0.5477(3) 1.5825(7) 0.5591(6) 0.0445(14) Uani 1 1 d . . . . .
H9 H 0.523811 1.659453 0.586913 0.053 Uiso 1 1 calc R U . . .
C10 C 0.6035(3) 1.5730(6) 0.6031(5) 0.0415(14) Uani 1 1 d . . . . .
H10 H 0.617692 1.649565 0.657933 0.050 Uiso 1 1 calc R U . . .
C11 C 0.6395(3) 1.4538(7) 0.5690(5) 0.0434(14) Uani 1 1 d . . . . .
C12 C 0.7006(3) 1.4363(7) 0.6171(5) 0.0411(13) Uani 1 1 d . . . . .
H12 H 0.712659 1.539639 0.656104 0.049 Uiso 1 1 calc R U . . .
C13 C 0.7363(3) 1.4105(6) 0.5219(5) 0.0425(14) Uani 1 1 d . . . . .
C14 C 0.7866(3) 1.4909(7) 0.5200(5) 0.0414(13) Uani 1 1 d . . . . .
H14 H 0.799291 1.564894 0.577795 0.050 Uiso 1 1 calc R U . . .
C15 C 0.8425(4) 1.0309(9) 0.6888(8) 0.0628(19) Uani 1 1 d . . . . .
H15 H 0.880083 1.026598 0.721269 0.075 Uiso 1 1 calc R U . . .
C16 C 0.8236(4) 0.9243(10) 0.6056(8) 0.067(2) Uani 1 1 d . . . . .
H16 H 0.847940 0.844947 0.581774 0.080 Uiso 1 1 calc R U . . .
C17 C 0.7668(4) 0.9327(7) 0.5542(6) 0.0528(17) Uani 1 1 d . . . . .
H17 H 0.754074 0.861568 0.494761 0.063 Uiso 1 1 calc R U . . .
C18 C 0.7303(3) 1.0458(7) 0.5922(5) 0.0431(14) Uani 1 1 d . . . . .
C19 C 0.6690(3) 1.0647(7) 0.5407(5) 0.0425(14) Uani 1 1 d . . . . .
H19 H 0.657127 0.961155 0.501672 0.051 Uiso 1 1 calc R U . . .
C20 C 0.6326(3) 1.0909(7) 0.6363(5) 0.0431(14) Uani 1 1 d . . . . .
C21 C 0.5808(3) 1.0135(6) 0.6406(4) 0.0349(12) Uani 1 1 d . . . . .
H21 H 0.567756 0.937194 0.584650 0.042 Uiso 1 1 calc R U . . .
C22 C 0.5481(3) 1.0480(7) 0.7271(5) 0.0452(14) Uani 1 1 d . . . . .
H22 H 0.513455 0.995125 0.728429 0.054 Uiso 1 1 calc R U . . .
C23 C 0.5668(3) 1.1604(6) 0.8112(6) 0.0474(15) Uani 1 1 d . . . . .
H23 H 0.544898 1.184255 0.868980 0.057 Uiso 1 1 calc R U . . .
C24 C 0.6205(3) 1.2400(7) 0.8080(5) 0.0414(13) Uani 1 1 d . . . . .
H24 H 0.633413 1.316218 0.864117 0.050 Uiso 1 1 calc R U . . .
C25 C 0.6531(3) 1.2050(6) 0.7233(4) 0.0366(12) Uani 1 1 d . . . . .
C26 C 0.7083(3) 1.2882(7) 0.7090(4) 0.0388(13) Uani 1 1 d . . . . .
H26 H 0.723630 1.335672 0.782477 0.047 Uiso 1 1 calc R U . . .
C27 C 0.7499(4) 1.1593(6) 0.6772(5) 0.0471(16) Uani 1 1 d . . . . .
C28 C 0.8053(3) 1.1501(8) 0.7273(7) 0.0537(16) Uani 1 1 d . . . . .
H28 H 0.818342 1.221910 0.786131 0.064 Uiso 1 1 calc R U . . .
O1A O 0.0965(8) 2.034(2) 0.2405(12) 0.201(7) Uani 1 1 d . . . . .
H1A H 0.091905 2.098307 0.292010 0.301 Uiso 1 1 calc R U . . .
C1A C 0.1469(4) 1.9570(9) 0.2645(6) 0.0518(16) Uani 1 1 d . . . . .
C2A C 0.1786(3) 1.9917(7) 0.3694(5) 0.0387(12) Uani 1 1 d . . . . .
H2A H 0.165636 2.066978 0.419558 0.046 Uiso 1 1 calc R U . . .
C3A C 0.2308(3) 1.9094(6) 0.3968(5) 0.0432(14) Uani 1 1 d . . . . .
C4A C 0.2664(3) 1.9355(6) 0.5105(5) 0.0384(13) Uani 1 1 d . . . . .
H4A H 0.254355 2.039389 0.542837 0.046 Uiso 1 1 calc R U . . .
C5A C 0.3271(3) 1.9548(6) 0.4900(5) 0.0410(14) Uani 1 1 d . . . . .
C6A C 0.3638(3) 2.0724(6) 0.5460(5) 0.0437(15) Uani 1 1 d . . . . .
H6A H 0.350221 2.145855 0.596621 0.052 Uiso 1 1 calc R U . . .
C7A C 0.4194(3) 2.0811(7) 0.5274(6) 0.0443(14) Uani 1 1 d . . . . .
H7A H 0.443872 2.155735 0.568020 0.053 Uiso 1 1 calc R U . . .
C8A C 0.4388(3) 1.9766(8) 0.4468(5) 0.0439(14) Uani 1 1 d . . . . .
H8A H 0.475500 1.988154 0.428534 0.053 Uiso 1 1 calc R U . . .
C9A C 0.4033(3) 1.8544(6) 0.3933(5) 0.0403(13) Uani 1 1 d . . . . .
H9A H 0.417080 1.781093 0.342836 0.048 Uiso 1 1 calc R U . . .
C10A C 0.3483(3) 1.8424(6) 0.4151(5) 0.0443(15) Uani 1 1 d . . . . .
C11A C 0.3064(3) 1.7146(6) 0.3610(5) 0.0429(15) Uani 1 1 d . . . . .
H11A H 0.321305 1.667205 0.294631 0.052 Uiso 1 1 calc R U . . .
C12A C 0.2513(3) 1.7973(7) 0.3223(5) 0.0476(15) Uani 1 1 d . . . . .
C13A C 0.2181(3) 1.7647(7) 0.2190(5) 0.0444(14) Uani 1 1 d . . . . .
H13A H 0.230834 1.688757 0.168904 0.053 Uiso 1 1 calc R U . . .
C14A C 0.1666(4) 1.8430(8) 0.1895(6) 0.0552(17) Uani 1 1 d . . . . .
H14A H 0.145189 1.819989 0.120221 0.066 Uiso 1 1 calc R U . . .
C15A C 0.1238(4) 1.5316(10) 0.5083(8) 0.065(2) Uani 1 1 d . . . . .
H15A H 0.085730 1.529335 0.519011 0.078 Uiso 1 1 calc R U . . .
C16A C 0.1619(4) 1.6479(7) 0.5679(6) 0.0534(17) Uani 1 1 d . . . . .
H16A H 0.148979 1.717761 0.621501 0.064 Uiso 1 1 calc R U . . .
C17A C 0.2171(3) 1.6579(6) 0.5470(5) 0.0440(14) Uani 1 1 d . . . . .
C18A C 0.2578(3) 1.7891(7) 0.5988(5) 0.0398(13) Uani 1 1 d . . . . .
H18A H 0.242677 1.836764 0.664882 0.048 Uiso 1 1 calc R U . . .
C19A C 0.3145(3) 1.7035(7) 0.6398(5) 0.0387(13) Uani 1 1 d . . . . .
C20A C 0.3472(3) 1.7384(7) 0.7396(5) 0.0463(15) Uani 1 1 d . . . . .
H20A H 0.334379 1.815161 0.789076 0.056 Uiso 1 1 calc R U . . .
C21A C 0.3995(4) 1.6619(7) 0.7693(6) 0.0530(17) Uani 1 1 d . . . . .
H21A H 0.421349 1.685696 0.837935 0.064 Uiso 1 1 calc R U . . .
C22A C 0.4177(4) 1.5502(7) 0.6940(6) 0.0486(16) Uani 1 1 d . . . . .
H22A H 0.452652 1.498977 0.711503 0.058 Uiso 1 1 calc R U . . .
C23A C 0.384500 1.5125(6) 0.5921(5) 0.0362(12) Uani 1 1 d . . . . .
H23A H 0.396723 1.433564 0.543396 0.043 Uiso 1 1 calc R U . . .
C24A C 0.3339(3) 1.5918(7) 0.5636(5) 0.0428(14) Uani 1 1 d . . . . .
C25A C 0.2978(4) 1.5664(6) 0.4499(5) 0.0473(16) Uani 1 1 d . . . . .
H25A H 0.309380 1.462316 0.417044 0.057 Uiso 1 1 calc R U . . .
C26A C 0.2376(4) 1.5500(7) 0.4710(5) 0.0467(15) Uani 1 1 d . . . . .
C27A C 0.2011(4) 1.4309(7) 0.4150(6) 0.0513(18) Uani 1 1 d . . . . .
H27A H 0.214155 1.356370 0.364347 0.062 Uiso 1 1 calc R U . . .
C28A C 0.1442(4) 1.4272(9) 0.4376(8) 0.065(2) Uani 1 1 d . . . . .
H28A H 0.120070 1.347975 0.401157 0.079 Uiso 1 1 calc R U . . .

loop_
_atom_site_aniso_label
_atom_site_aniso_U_11
_atom_site_aniso_U_22
_atom_site_aniso_U_33
_atom_site_aniso_U_23
_atom_site_aniso_U_13
_atom_site_aniso_U_12
O1 0.177(11) 0.229(14) 0.131(11) 0.063(10) -0.004(9) -0.052(11)
C1 0.057(4) 0.048(3) 0.051(4) 0.007(3) 0.003(3) -0.008(3)
C2 0.077(5) 0.064(4) 0.032(3) 0.003(3) 0.014(3) 0.016(4)
C3 0.088(5) 0.026(2) 0.030(3) 0.005(2) 0.010(3) 0.006(3)
C4 0.081(5) 0.028(3) 0.031(3) 0.003(2) 0.010(3) 0.005(3)
C5 0.082(4) 0.021(2) 0.027(3) -0.0071(19) 0.005(3) -0.009(3)
C6 0.085(5) 0.018(2) 0.023(3) -0.0001(18) -0.002(3) -0.006(2)
C7 0.067(4) 0.023(2) 0.030(3) 0.0006(19) 0.004(2) -0.010(2)
C8 0.057(4) 0.043(3) 0.042(3) 0.009(3) -0.003(3) -0.012(3)
C9 0.066(4) 0.024(2) 0.044(3) 0.006(2) 0.012(3) 0.002(2)
C10 0.073(4) 0.017(2) 0.034(3) -0.0077(19) 0.004(3) -0.007(2)
C11 0.079(4) 0.028(3) 0.022(3) -0.001(2) 0.002(3) -0.001(3)
C12 0.068(4) 0.026(2) 0.027(3) 0.0024(19) -0.004(3) 0.000(2)
C13 0.076(4) 0.023(2) 0.027(3) 0.0043(19) 0.000(3) 0.004(2)
C14 0.050(3) 0.034(3) 0.040(3) 0.003(2) 0.007(3) -0.002(2)
C15 0.072(5) 0.055(4) 0.061(5) -0.006(4) 0.005(4) 0.008(4)
C16 0.078(5) 0.051(4) 0.073(5) 0.004(4) 0.017(4) 0.004(4)
C17 0.085(5) 0.036(3) 0.039(4) 0.005(2) 0.014(3) 0.007(3)
C18 0.069(4) 0.027(3) 0.033(3) 0.003(2) 0.003(3) -0.005(2)
C19 0.078(4) 0.024(2) 0.025(3) -0.0072(19) 0.005(3) -0.004(2)
C20 0.076(4) 0.028(3) 0.024(3) -0.004(2) 0.003(3) -0.001(3)
C21 0.052(3) 0.030(2) 0.021(2) -0.0005(19) -0.002(2) 0.000(2)
C22 0.069(4) 0.031(3) 0.035(3) 0.009(2) 0.002(3) 0.003(3)
C23 0.077(4) 0.023(2) 0.040(3) 0.003(2) -0.002(3) -0.005(2)
C24 0.068(4) 0.035(3) 0.021(3) -0.002(2) 0.002(2) 0.000(3)
C25 0.066(4) 0.022(2) 0.020(2) -0.0012(18) -0.002(2) 0.000(2)
C26 0.062(4) 0.031(3) 0.021(2) 0.003(2) -0.004(2) 0.003(2)
C27 0.087(5) 0.025(3) 0.030(3) 0.002(2) 0.005(3) -0.001(3)
C28 0.060(4) 0.045(3) 0.055(4) -0.001(3) 0.003(3) 0.000(3)
O1A 0.30(2) 0.193(14) 0.114(10) 0.020(9) 0.064(12) 0.020(13)
C1A 0.064(4) 0.047(3) 0.045(4) 0.002(3) 0.011(3) 0.006(3)
C2A 0.041(3) 0.037(3) 0.040(3) 0.010(2) 0.010(2) 0.003(2)
C3A 0.081(4) 0.023(2) 0.028(3) 0.004(2) 0.015(3) 0.003(2)
C4A 0.062(4) 0.028(2) 0.029(3) 0.002(2) 0.021(3) 0.002(2)
C5A 0.080(4) 0.022(2) 0.024(3) 0.0032(19) 0.017(3) 0.012(2)
C6A 0.085(5) 0.020(2) 0.027(3) -0.0020(19) 0.013(3) 0.005(2)
C7A 0.067(4) 0.024(2) 0.042(3) -0.001(2) 0.007(3) 0.006(2)
C8A 0.050(3) 0.045(3) 0.040(3) 0.012(2) 0.015(3) 0.003(3)
C9A 0.062(4) 0.030(2) 0.031(3) 0.002(2) 0.014(3) 0.010(2)
C10A 0.086(5) 0.022(2) 0.029(3) 0.0059(19) 0.026(3) 0.012(3)
C11A 0.083(5) 0.025(2) 0.024(3) -0.002(2) 0.016(3) 0.005(3)
C12A 0.080(5) 0.025(2) 0.039(3) -0.004(2) 0.012(3) -0.002(3)
C13A 0.069(4) 0.036(3) 0.031(3) 0.002(2) 0.015(3) -0.005(3)
C14A 0.086(5) 0.042(3) 0.039(4) 0.009(3) 0.015(3) -0.004(3)
C15A 0.067(5) 0.059(4) 0.070(5) 0.012(4) 0.016(4) -0.003(4)
C16A 0.080(5) 0.029(3) 0.056(4) 0.002(2) 0.025(4) -0.002(3)
C17A 0.076(4) 0.027(3) 0.030(3) 0.005(2) 0.012(3) 0.002(3)
C18A 0.061(4) 0.029(2) 0.034(3) 0.003(2) 0.024(3) 0.006(2)
C19A 0.062(4) 0.032(2) 0.026(3) 0.002(2) 0.020(2) 0.002(2)
C20A 0.081(5) 0.030(3) 0.031(3) 0.000(2) 0.018(3) 0.003(3)
C21A 0.086(5) 0.038(3) 0.038(3) 0.001(2) 0.018(3) -0.001(3)
C22A 0.077(5) 0.031(3) 0.040(3) 0.012(2) 0.018(3) -0.005(3)
C23A 0.054(3) 0.026(2) 0.032(3) -0.0006(19) 0.018(2) 0.005(2)
C24A 0.067(4) 0.034(3) 0.033(3) 0.005(2) 0.029(3) 0.001(2)
C25A 0.095(5) 0.019(2) 0.032(3) -0.003(2) 0.026(3) 0.003(3)
C26A 0.080(5) 0.032(3) 0.032(3) 0.004(2) 0.020(3) -0.010(3)
C27A 0.090(5) 0.023(3) 0.044(4) -0.001(2) 0.020(3) -0.011(3)
C28A 0.088(6) 0.043(4) 0.065(5) 0.007(3) 0.008(4) -0.008(4)

_geom_special_details            
;
 All esds (except the esd in the dihedral angle between two l.s. planes)
 are estimated using the full covariance matrix.  The cell esds are taken
 into account individually in the estimation of esds in distances, angles
 and torsion angles; correlations between esds in cell parameters are only
 used when they are defined by crystal symmetry.  An approximate (isotropic)
 treatment of cell esds is used for estimating esds involving l.s. planes.
;
loop_
_geom_bond_atom_site_label_1
_geom_bond_atom_site_label_2
_geom_bond_distance
_geom_bond_site_symmetry_2
_geom_bond_publ_flag
O1 H1 0.8200 . ?
O1 C1 1.294(14) . ?
C1 C2 1.398(10) . ?
C1 C14 1.419(10) . ?
C2 H2 0.9300 . ?
C2 C3 1.382(10) . ?
C3 H3 0.9300 . ?
C3 C4 1.407(9) . ?
C4 C5 1.522(9) . ?
C4 C13 1.379(8) . ?
C5 H5 0.9800 . ?
C5 C6 1.527(9) . ?
C5 C19 1.640(8) . ?
C6 C7 1.334(9) . ?
C6 C11 1.423(7) . ?
C7 H7 0.9300 . ?
C7 C8 1.418(10) . ?
C8 H8 0.9300 . ?
C8 C9 1.402(9) . ?
C9 H9 0.9300 . ?
C9 C10 1.367(9) . ?
C10 H10 0.9300 . ?
C10 C11 1.383(9) . ?
C11 C12 1.502(9) . ?
C12 H12 0.9800 . ?
C12 C13 1.507(9) . ?
C12 C26 1.612(7) . ?
C13 C14 1.366(9) . ?
C14 H14 0.9300 . ?
C15 H15 0.9300 . ?
C15 C16 1.344(12) . ?
C15 C28 1.420(11) . ?
C16 H16 0.9300 . ?
C16 C17 1.415(11) . ?
C17 H17 0.9300 . ?
C17 C18 1.373(9) . ?
C18 C19 1.518(9) . ?
C18 C27 1.398(8) . ?
C19 H19 0.9800 . ?
C19 C20 1.524(9) . ?
C20 C21 1.388(9) . ?
C20 C25 1.424(7) . ?
C21 H21 0.9300 . ?
C21 C22 1.389(9) . ?
C22 H22 0.9300 . ?
C22 C23 1.380(9) . ?
C23 H23 0.9300 . ?
C23 C24 1.436(9) . ?
C24 H24 0.9300 . ?
C24 C25 1.371(8) . ?
C25 C26 1.505(8) . ?
C26 H26 0.9800 . ?
C26 C27 1.514(9) . ?
C27 C28 1.381(10) . ?
C28 H28 0.9300 . ?
O1A H1A 0.8200 . ?
O1A C1A 1.349(18) . ?
C1A C2A 1.400(10) . ?
C1A C14A 1.399(10) . ?
C2A H2A 0.9300 . ?
C2A C3A 1.410(9) . ?
C3A C4A 1.515(9) . ?
C3A C12A 1.395(8) . ?
C4A H4A 0.9800 . ?
C4A C5A 1.501(9) . ?
C4A C18A 1.609(7) . ?
C5A C6A 1.402(9) . ?
C5A C10A 1.405(7) . ?
C6A H6A 0.9300 . ?
C6A C7A 1.368(10) . ?
C7A H7A 0.9300 . ?
C7A C8A 1.396(9) . ?
C8A H8A 0.9300 . ?
C8A C9A 1.399(9) . ?
C9A H9A 0.9300 . ?
C9A C10A 1.368(9) . ?
C10A C11A 1.522(9) . ?
C11A H11A 0.9800 . ?
C11A C12A 1.492(9) . ?
C11A C25A 1.623(7) . ?
C12A C13A 1.398(9) . ?
C13A H13A 0.9300 . ?
C13A C14A 1.384(10) . ?
C14A H14A 0.9300 . ?
C15A H15A 0.9300 . ?
C15A C16A 1.430(11) . ?
C15A C28A 1.323(13) . ?
C16A H16A 0.9300 . ?
C16A C17A 1.368(10) . ?
C17A C18A 1.514(9) . ?
C17A C26A 1.385(8) . ?
C18A H18A 0.9800 . ?
C18A C19A 1.539(8) . ?
C19A C20A 1.363(9) . ?
C19A C24A 1.396(7) . ?
C20A H20A 0.9300 . ?
C20A C21A 1.394(10) . ?
C21A H21A 0.9300 . ?
C21A C22A 1.376(9) . ?
C22A H22A 0.9300 . ?
C22A C23A 1.393(9) . ?
C23A H23A 0.9300 . ?
C23A C24A 1.368(8) . ?
C24A C25A 1.520(9) . ?
C25A H25A 0.9800 . ?
C25A C26A 1.490(10) . ?
C26A C27A 1.406(9) . ?
C27A H27A 0.9300 . ?
C27A C28A 1.413(12) . ?
C28A H28A 0.9300 . ?

loop_
_geom_angle_atom_site_label_1
_geom_angle_atom_site_label_2
_geom_angle_atom_site_label_3
_geom_angle
_geom_angle_site_symmetry_1
_geom_angle_site_symmetry_3
_geom_angle_publ_flag
C1 O1 H1 109.5 . . ?
O1 C1 C2 121.6(11) . . ?
O1 C1 C14 119.1(10) . . ?
C2 C1 C14 119.1(7) . . ?
C1 C2 H2 120.0 . . ?
C3 C2 C1 119.9(7) . . ?
C3 C2 H2 120.0 . . ?
C2 C3 H3 119.9 . . ?
C2 C3 C4 120.1(6) . . ?
C4 C3 H3 119.9 . . ?
C3 C4 C5 123.3(5) . . ?
C13 C4 C3 119.8(6) . . ?
C13 C4 C5 116.9(5) . . ?
C4 C5 H5 108.7 . . ?
C4 C5 C6 110.0(4) . . ?
C4 C5 C19 109.4(5) . . ?
C6 C5 H5 108.7 . . ?
C6 C5 C19 111.3(5) . . ?
C19 C5 H5 108.7 . . ?
C7 C6 C5 124.8(5) . . ?
C7 C6 C11 119.9(6) . . ?
C11 C6 C5 115.3(6) . . ?
C6 C7 H7 119.3 . . ?
C6 C7 C8 121.5(5) . . ?
C8 C7 H7 119.3 . . ?
C7 C8 H8 120.6 . . ?
C9 C8 C7 118.9(6) . . ?
C9 C8 H8 120.6 . . ?
C8 C9 H9 120.6 . . ?
C10 C9 C8 118.8(6) . . ?
C10 C9 H9 120.6 . . ?
C9 C10 H10 118.8 . . ?
C9 C10 C11 122.3(5) . . ?
C11 C10 H10 118.8 . . ?
C6 C11 C12 117.4(6) . . ?
C10 C11 C6 118.4(6) . . ?
C10 C11 C12 124.1(5) . . ?
C11 C12 H12 108.2 . . ?
C11 C12 C13 109.7(5) . . ?
C11 C12 C26 110.5(5) . . ?
C13 C12 H12 108.2 . . ?
C13 C12 C26 112.0(5) . . ?
C26 C12 H12 108.2 . . ?
C4 C13 C12 117.7(6) . . ?
C14 C13 C4 120.8(6) . . ?
C14 C13 C12 121.5(5) . . ?
C1 C14 H14 119.9 . . ?
C13 C14 C1 120.2(6) . . ?
C13 C14 H14 119.9 . . ?
C16 C15 H15 119.8 . . ?
C16 C15 C28 120.4(8) . . ?
C28 C15 H15 119.8 . . ?
C15 C16 H16 120.0 . . ?
C15 C16 C17 120.0(8) . . ?
C17 C16 H16 120.0 . . ?
C16 C17 H17 120.0 . . ?
C18 C17 C16 120.0(7) . . ?
C18 C17 H17 120.0 . . ?
C17 C18 C19 123.3(6) . . ?
C17 C18 C27 120.3(7) . . ?
C27 C18 C19 116.2(6) . . ?
C5 C19 H19 108.1 . . ?
C18 C19 C5 112.2(5) . . ?
C18 C19 H19 108.1 . . ?
C18 C19 C20 108.8(5) . . ?
C20 C19 C5 111.3(5) . . ?
C20 C19 H19 108.1 . . ?
C21 C20 C19 123.6(5) . . ?
C21 C20 C25 119.4(6) . . ?
C25 C20 C19 116.9(6) . . ?
C20 C21 H21 119.4 . . ?
C20 C21 C22 121.1(5) . . ?
C22 C21 H21 119.4 . . ?
C21 C22 H22 119.8 . . ?
C23 C22 C21 120.3(6) . . ?
C23 C22 H22 119.8 . . ?
C22 C23 H23 120.5 . . ?
C22 C23 C24 119.0(6) . . ?
C24 C23 H23 120.5 . . ?
C23 C24 H24 119.6 . . ?
C25 C24 C23 120.8(5) . . ?
C25 C24 H24 119.6 . . ?
C20 C25 C26 115.7(5) . . ?
C24 C25 C20 119.3(6) . . ?
C24 C25 C26 124.8(5) . . ?
C12 C26 H26 108.0 . . ?
C25 C26 C12 112.3(4) . . ?
C25 C26 H26 108.0 . . ?
C25 C26 C27 109.1(5) . . ?
C27 C26 C12 111.5(5) . . ?
C27 C26 H26 108.0 . . ?
C18 C27 C26 117.4(6) . . ?
C28 C27 C18 119.3(6) . . ?
C28 C27 C26 123.2(6) . . ?
C15 C28 H28 120.1 . . ?
C27 C28 C15 119.9(7) . . ?
C27 C28 H28 120.1 . . ?
C1A O1A H1A 109.5 . . ?
O1A C1A C2A 117.5(9) . . ?
O1A C1A C14A 121.8(9) . . ?
C14A C1A C2A 120.6(7) . . ?
C1A C2A H2A 120.9 . . ?
C1A C2A C3A 118.2(6) . . ?
C3A C2A H2A 120.9 . . ?
C2A C3A C4A 121.3(5) . . ?
C12A C3A C2A 121.7(6) . . ?
C12A C3A C4A 116.9(6) . . ?
C3A C4A H4A 108.0 . . ?
C3A C4A C18A 112.0(5) . . ?
C5A C4A C3A 108.3(5) . . ?
C5A C4A H4A 108.0 . . ?
C5A C4A C18A 112.5(5) . . ?
C18A C4A H4A 108.0 . . ?
C6A C5A C4A 123.4(5) . . ?
C6A C5A C10A 119.0(6) . . ?
C10A C5A C4A 117.5(6) . . ?
C5A C6A H6A 119.4 . . ?
C7A C6A C5A 121.2(5) . . ?
C7A C6A H6A 119.4 . . ?
C6A C7A H7A 120.4 . . ?
C6A C7A C8A 119.1(6) . . ?
C8A C7A H7A 120.4 . . ?
C7A C8A H8A 119.9 . . ?
C7A C8A C9A 120.3(6) . . ?
C9A C8A H8A 119.9 . . ?
C8A C9A H9A 119.9 . . ?
C10A C9A C8A 120.2(5) . . ?
C10A C9A H9A 119.9 . . ?
C5A C10A C11A 115.9(6) . . ?
C9A C10A C5A 120.0(6) . . ?
C9A C10A C11A 124.1(5) . . ?
C10A C11A H11A 108.6 . . ?
C10A C11A C25A 110.8(5) . . ?
C12A C11A C10A 109.3(4) . . ?
C12A C11A H11A 108.6 . . ?
C12A C11A C25A 110.8(5) . . ?
C25A C11A H11A 108.6 . . ?
C3A C12A C11A 117.3(5) . . ?
C3A C12A C13A 118.2(6) . . ?
C13A C12A C11A 124.4(6) . . ?
C12A C13A H13A 119.3 . . ?
C14A C13A C12A 121.5(6) . . ?
C14A C13A H13A 119.3 . . ?
C1A C14A H14A 120.2 . . ?
C13A C14A C1A 119.7(7) . . ?
C13A C14A H14A 120.2 . . ?
C16A C15A H15A 120.9 . . ?
C28A C15A H15A 120.9 . . ?
C28A C15A C16A 118.1(8) . . ?
C15A C16A H16A 119.5 . . ?
C17A C16A C15A 120.9(7) . . ?
C17A C16A H16A 119.5 . . ?
C16A C17A C18A 123.3(5) . . ?
C16A C17A C26A 120.2(6) . . ?
C26A C17A C18A 116.4(6) . . ?
C4A C18A H18A 108.6 . . ?
C17A C18A C4A 112.1(5) . . ?
C17A C18A H18A 108.6 . . ?
C17A C18A C19A 107.8(5) . . ?
C19A C18A C4A 111.0(5) . . ?
C19A C18A H18A 108.6 . . ?
C20A C19A C18A 124.4(5) . . ?
C20A C19A C24A 119.8(6) . . ?
C24A C19A C18A 115.7(5) . . ?
C19A C20A H20A 119.2 . . ?
C19A C20A C21A 121.6(6) . . ?
C21A C20A H20A 119.2 . . ?
C20A C21A H21A 121.0 . . ?
C22A C21A C20A 118.0(7) . . ?
C22A C21A H21A 121.0 . . ?
C21A C22A H22A 119.5 . . ?
C21A C22A C23A 121.1(7) . . ?
C23A C22A H22A 119.5 . . ?
C22A C23A H23A 120.0 . . ?
C24A C23A C22A 119.9(5) . . ?
C24A C23A H23A 120.0 . . ?
C19A C24A C25A 117.7(6) . . ?
C23A C24A C19A 119.6(6) . . ?
C23A C24A C25A 122.6(5) . . ?
C11A C25A H25A 108.2 . . ?
C24A C25A C11A 112.0(5) . . ?
C24A C25A H25A 108.2 . . ?
C26A C25A C11A 112.0(5) . . ?
C26A C25A C24A 108.2(5) . . ?
C26A C25A H25A 108.2 . . ?
C17A C26A C25A 118.4(6) . . ?
C17A C26A C27A 119.4(7) . . ?
C27A C26A C25A 122.2(6) . . ?
C26A C27A H27A 120.8 . . ?
C26A C27A C28A 118.4(7) . . ?
C28A C27A H27A 120.8 . . ?
C15A C28A C27A 122.8(8) . . ?
C15A C28A H28A 118.6 . . ?
C27A C28A H28A 118.6 . . ?

loop_
_geom_torsion_atom_site_label_1
_geom_torsion_atom_site_label_2
_geom_torsion_atom_site_label_3
_geom_torsion_atom_site_label_4
_geom_torsion
_geom_torsion_site_symmetry_1
_geom_torsion_site_symmetry_2
_geom_torsion_site_symmetry_3
_geom_torsion_site_symmetry_4
_geom_torsion_publ_flag
O1 C1 C2 C3 177.2(9) . . . . ?
O1 C1 C14 C13 -177.5(9) . . . . ?
C1 C2 C3 C4 -1.4(9) . . . . ?
C2 C1 C14 C13 -3.4(9) . . . . ?
C2 C3 C4 C5 179.2(6) . . . . ?
C2 C3 C4 C13 -0.3(9) . . . . ?
C3 C4 C5 C6 -137.3(6) . . . . ?
C3 C4 C5 C19 100.2(6) . . . . ?
C3 C4 C13 C12 -177.2(5) . . . . ?
C3 C4 C13 C14 0.1(8) . . . . ?
C4 C5 C6 C7 137.6(6) . . . . ?
C4 C5 C6 C11 -44.6(7) . . . . ?
C4 C5 C19 C18 -0.4(6) . . . . ?
C4 C5 C19 C20 121.7(5) . . . . ?
C4 C13 C14 C1 1.7(9) . . . . ?
C5 C4 C13 C12 3.3(7) . . . . ?
C5 C4 C13 C14 -179.4(5) . . . . ?
C5 C6 C7 C8 178.4(5) . . . . ?
C5 C6 C11 C10 -179.9(5) . . . . ?
C5 C6 C11 C12 2.1(7) . . . . ?
C5 C19 C20 C21 99.1(6) . . . . ?
C5 C19 C20 C25 -79.3(6) . . . . ?
C6 C5 C19 C18 -122.2(5) . . . . ?
C6 C5 C19 C20 0.0(7) . . . . ?
C6 C7 C8 C9 -1.0(9) . . . . ?
C6 C11 C12 C13 42.7(7) . . . . ?
C6 C11 C12 C26 -81.3(6) . . . . ?
C7 C6 C11 C10 -2.0(8) . . . . ?
C7 C6 C11 C12 -180.0(5) . . . . ?
C7 C8 C9 C10 2.6(9) . . . . ?
C8 C9 C10 C11 -4.1(9) . . . . ?
C9 C10 C11 C6 3.8(9) . . . . ?
C9 C10 C11 C12 -178.4(5) . . . . ?
C10 C11 C12 C13 -135.1(6) . . . . ?
C10 C11 C12 C26 100.9(6) . . . . ?
C11 C6 C7 C8 0.7(8) . . . . ?
C11 C12 C13 C4 -46.1(6) . . . . ?
C11 C12 C13 C14 136.6(5) . . . . ?
C11 C12 C26 C25 0.1(6) . . . . ?
C11 C12 C26 C27 122.9(6) . . . . ?
C12 C13 C14 C1 178.9(5) . . . . ?
C12 C26 C27 C18 -78.2(6) . . . . ?
C12 C26 C27 C28 101.3(7) . . . . ?
C13 C4 C5 C6 42.2(7) . . . . ?
C13 C4 C5 C19 -80.3(6) . . . . ?
C13 C12 C26 C25 -122.5(5) . . . . ?
C13 C12 C26 C27 0.2(7) . . . . ?
C14 C1 C2 C3 3.2(10) . . . . ?
C15 C16 C17 C18 -2.4(11) . . . . ?
C16 C15 C28 C27 -1.6(12) . . . . ?
C16 C17 C18 C19 179.1(6) . . . . ?
C16 C17 C18 C27 3.6(10) . . . . ?
C17 C18 C19 C5 -97.1(6) . . . . ?
C17 C18 C19 C20 139.2(6) . . . . ?
C17 C18 C27 C26 175.8(5) . . . . ?
C17 C18 C27 C28 -3.8(9) . . . . ?
C18 C19 C20 C21 -136.8(6) . . . . ?
C18 C19 C20 C25 44.8(7) . . . . ?
C18 C27 C28 C15 2.7(10) . . . . ?
C19 C5 C6 C7 -101.0(6) . . . . ?
C19 C5 C6 C11 76.8(6) . . . . ?
C19 C18 C27 C26 0.0(8) . . . . ?
C19 C18 C27 C28 -179.6(6) . . . . ?
C19 C20 C21 C22 -176.9(5) . . . . ?
C19 C20 C25 C24 176.5(5) . . . . ?
C19 C20 C25 C26 0.8(7) . . . . ?
C20 C21 C22 C23 -0.2(8) . . . . ?
C20 C25 C26 C12 78.0(6) . . . . ?
C20 C25 C26 C27 -46.0(6) . . . . ?
C21 C20 C25 C24 -1.9(8) . . . . ?
C21 C20 C25 C26 -177.5(5) . . . . ?
C21 C22 C23 C24 -0.4(8) . . . . ?
C22 C23 C24 C25 -0.2(8) . . . . ?
C23 C24 C25 C20 1.3(8) . . . . ?
C23 C24 C25 C26 176.6(5) . . . . ?
C24 C25 C26 C12 -97.4(6) . . . . ?
C24 C25 C26 C27 138.6(5) . . . . ?
C25 C20 C21 C22 1.3(8) . . . . ?
C25 C26 C27 C18 46.3(7) . . . . ?
C25 C26 C27 C28 -134.2(6) . . . . ?
C26 C12 C13 C4 77.0(6) . . . . ?
C26 C12 C13 C14 -100.2(6) . . . . ?
C26 C27 C28 C15 -176.8(6) . . . . ?
C27 C18 C19 C5 78.5(6) . . . . ?
C27 C18 C19 C20 -45.1(7) . . . . ?
C28 C15 C16 C17 1.3(13) . . . . ?
O1A C1A C2A C3A 178.5(10) . . . . ?
O1A C1A C14A C13A -178.7(10) . . . . ?
C1A C2A C3A C4A -177.7(5) . . . . ?
C1A C2A C3A C12A 0.7(9) . . . . ?
C2A C1A C14A C13A -0.5(10) . . . . ?
C2A C3A C4A C5A -136.3(5) . . . . ?
C2A C3A C4A C18A 99.0(6) . . . . ?
C2A C3A C12A C11A -178.7(5) . . . . ?
C2A C3A C12A C13A -1.4(9) . . . . ?
C3A C4A C5A C6A 138.1(5) . . . . ?
C3A C4A C5A C10A -45.4(6) . . . . ?
C3A C4A C18A C17A 1.1(7) . . . . ?
C3A C4A C18A C19A 121.8(5) . . . . ?
C3A C12A C13A C14A 1.2(9) . . . . ?
C4A C3A C12A C11A -0.3(8) . . . . ?
C4A C3A C12A C13A 177.0(5) . . . . ?
C4A C5A C6A C7A 177.5(5) . . . . ?
C4A C5A C10A C9A 180.0(5) . . . . ?
C4A C5A C10A C11A 1.2(7) . . . . ?
C4A C18A C19A C20A 97.8(6) . . . . ?
C4A C18A C19A C24A -77.6(6) . . . . ?
C5A C4A C18A C17A -121.2(5) . . . . ?
C5A C4A C18A C19A -0.5(6) . . . . ?
C5A C6A C7A C8A 3.4(8) . . . . ?
C5A C10A C11A C12A 44.1(6) . . . . ?
C5A C10A C11A C25A -78.3(6) . . . . ?
C6A C5A C10A C9A -3.4(8) . . . . ?
C6A C5A C10A C11A 177.8(5) . . . . ?
C6A C7A C8A C9A -5.8(9) . . . . ?
C7A C8A C9A C10A 3.6(8) . . . . ?
C8A C9A C10A C5A 1.1(8) . . . . ?
C8A C9A C10A C11A 179.7(5) . . . . ?
C9A C10A C11A C12A -134.6(6) . . . . ?
C9A C10A C11A C25A 103.0(6) . . . . ?
C10A C5A C6A C7A 1.2(8) . . . . ?
C10A C11A C12A C3A -44.6(7) . . . . ?
C10A C11A C12A C13A 138.2(6) . . . . ?
C10A C11A C25A C24A -0.4(7) . . . . ?
C10A C11A C25A C26A 121.3(6) . . . . ?
C11A C12A C13A C14A 178.3(6) . . . . ?
C11A C25A C26A C17A -80.3(6) . . . . ?
C11A C25A C26A C27A 98.7(6) . . . . ?
C12A C3A C4A C5A 45.3(6) . . . . ?
C12A C3A C4A C18A -79.4(7) . . . . ?
C12A C11A C25A C24A -121.9(6) . . . . ?
C12A C11A C25A C26A -0.2(6) . . . . ?
C12A C13A C14A C1A -0.3(9) . . . . ?
C14A C1A C2A C3A 0.3(9) . . . . ?
C15A C16A C17A C18A 173.9(6) . . . . ?
C15A C16A C17A C26A -2.8(10) . . . . ?
C16A C15A C28A C27A -2.8(12) . . . . ?
C16A C17A C18A C4A -101.6(6) . . . . ?
C16A C17A C18A C19A 135.9(6) . . . . ?
C16A C17A C26A C25A 179.3(6) . . . . ?
C16A C17A C26A C27A 0.3(9) . . . . ?
C17A C18A C19A C20A -139.0(6) . . . . ?
C17A C18A C19A C24A 45.6(6) . . . . ?
C17A C26A C27A C28A 0.8(9) . . . . ?
C18A C4A C5A C6A -97.5(6) . . . . ?
C18A C4A C5A C10A 78.9(6) . . . . ?
C18A C17A C26A C25A 2.4(8) . . . . ?
C18A C17A C26A C27A -176.6(5) . . . . ?
C18A C19A C20A C21A -176.9(5) . . . . ?
C18A C19A C24A C23A 178.7(5) . . . . ?
C18A C19A C24A C25A 0.0(7) . . . . ?
C19A C20A C21A C22A 0.6(9) . . . . ?
C19A C24A C25A C11A 79.3(7) . . . . ?
C19A C24A C25A C26A -44.6(7) . . . . ?
C20A C19A C24A C23A 3.0(8) . . . . ?
C20A C19A C24A C25A -175.7(5) . . . . ?
C20A C21A C22A C23A -1.0(9) . . . . ?
C21A C22A C23A C24A 2.5(8) . . . . ?
C22A C23A C24A C19A -3.4(8) . . . . ?
C22A C23A C24A C25A 175.2(5) . . . . ?
C23A C24A C25A C11A -99.4(6) . . . . ?
C23A C24A C25A C26A 136.7(5) . . . . ?
C24A C19A C20A C21A -1.6(9) . . . . ?
C24A C25A C26A C17A 43.6(7) . . . . ?
C24A C25A C26A C27A -137.4(6) . . . . ?
C25A C11A C12A C3A 77.7(6) . . . . ?
C25A C11A C12A C13A -99.4(7) . . . . ?
C25A C26A C27A C28A -178.1(6) . . . . ?
C26A C17A C18A C4A 75.2(6) . . . . ?
C26A C17A C18A C19A -47.3(6) . . . . ?
C26A C27A C28A C15A 0.5(11) . . . . ?
C28A C15A C16A C17A 4.0(11) . . . . ?

_smtbx_masks_special_details     
;
A solvent mask was calculated and 155 electrons were 
found in a volume of 482\%A^3^ in 1 void per unit cell. 
This is consistent with the presence of 
0.4[C4H4O] per Asymmetric Unit 
which account for 144 electrons 
per unit cell.
;
loop_
_smtbx_masks_void_nr
_smtbx_masks_void_average_x
_smtbx_masks_void_average_y
_smtbx_masks_void_average_z
_smtbx_masks_void_volume
_smtbx_masks_void_count_electrons
_smtbx_masks_void_content
1 -0.016 -0.515 -0.522 481.9 155.2 '4 C4H4O'

_smtbx_masks_void_probe_radius   1.2
_smtbx_masks_void_truncation_radius 1.2
_shelx_res_file                  
;
TITL 20220711_1_a.res in Pc
    20220711_1.res
    created by SHELXL-2018/3 at 21:25:15 on 11-Jul-2022
REM Old TITL 20220711_1 in P2(1)/c
REM SHELXT solution in Pc: R1 0.246, Rweak 0.089, Alpha 0.006
REM <I/s> 0.558 for 323 systematic absences, Orientation as input
REM Flack x = 0.151 ( 0.360 ) from 1548 Parsons' quotients
REM Formula found by SHELXT: C47 N8 O2
CELL 1.54184 23.7924 8.0783 11.8488 90 97.077 90
ZERR 10 0.0009 0.0002 0.0003 0 0.003 0
LATT -1
SYMM +X,-Y,0.5+Z
SFAC C H O
UNIT 112 80 4

L.S. 20
PLAN  30
SIZE 0.35 0.15 0.05
CONF
BOND
list 4
MORE -1
BOND $H
ABIN
fmap 2
acta
REM <olex2.extras>
REM <HklSrc "%.\\20220711_1.hkl">
REM </olex2.extras>

WGHT    0.200000
FVAR       0.60615
O1    3    0.868269    1.534964    0.432371    11.00000    0.17658    0.22914 =
         0.13107    0.06318   -0.00393   -0.05178
AFIX 147
H1    2    0.890511    1.496319    0.484034    11.00000   -1.50000
AFIX   0
C1    1    0.819742    1.461948    0.430225    11.00000    0.05657    0.04758 =
         0.05082    0.00652    0.00300   -0.00846
C2    1    0.801520    1.343841    0.347456    11.00000    0.07705    0.06415 =
         0.03183    0.00319    0.01410    0.01618
AFIX  43
H2    2    0.823707    1.319524    0.290247    11.00000   -1.20000
AFIX   0
C3    1    0.750522    1.263315    0.350759    11.00000    0.08799    0.02580 =
         0.02984    0.00457    0.01047    0.00572
AFIX  43
H3    2    0.738001    1.186552    0.294756    11.00000   -1.20000
AFIX   0
C4    1    0.717497    1.297201    0.438660    11.00000    0.08150    0.02848 =
         0.03086    0.00348    0.00958    0.00533
C5    1    0.660566    1.215318    0.447406    11.00000    0.08241    0.02141 =
         0.02652   -0.00707    0.00477   -0.00931
AFIX  13
H5    2    0.646192    1.168696    0.373069    11.00000   -1.20000
AFIX   0
C6    1    0.618256    1.343545    0.480101    11.00000    0.08546    0.01751 =
         0.02310   -0.00006   -0.00225   -0.00560
C7    1    0.564263    1.353790    0.434295    11.00000    0.06678    0.02261 =
         0.02954    0.00063    0.00404   -0.00992
AFIX  43
H7    2    0.550672    1.280380    0.376876    11.00000   -1.20000
AFIX   0
C8    1    0.527123    1.474076    0.471172    11.00000    0.05692    0.04334 =
         0.04159    0.00934   -0.00255   -0.01175
AFIX  43
H8    2    0.489745    1.480932    0.437613    11.00000   -1.20000
AFIX   0
C9    1    0.547695    1.582466    0.559053    11.00000    0.06592    0.02432 =
         0.04450    0.00620    0.01205    0.00247
AFIX  43
H9    2    0.523811    1.659453    0.586913    11.00000   -1.20000
AFIX   0
C10   1    0.603467    1.573037    0.603084    11.00000    0.07300    0.01655 =
         0.03424   -0.00769    0.00361   -0.00705
AFIX  43
H10   2    0.617692    1.649565    0.657933    11.00000   -1.20000
AFIX   0
C11   1    0.639481    1.453759    0.568970    11.00000    0.07877    0.02846 =
         0.02176   -0.00144    0.00175   -0.00107
C12   1    0.700625    1.436252    0.617110    11.00000    0.06800    0.02609 =
         0.02675    0.00238   -0.00377    0.00046
AFIX  13
H12   2    0.712659    1.539639    0.656104    11.00000   -1.20000
AFIX   0
C13   1    0.736275    1.410530    0.521899    11.00000    0.07564    0.02299 =
         0.02735    0.00428    0.00042    0.00411
C14   1    0.786646    1.490942    0.520045    11.00000    0.05025    0.03424 =
         0.03997    0.00267    0.00675   -0.00247
AFIX  43
H14   2    0.799291    1.564894    0.577795    11.00000   -1.20000
AFIX   0
C15   1    0.842487    1.030903    0.688750    11.00000    0.07158    0.05485 =
         0.06102   -0.00593    0.00455    0.00831
AFIX  43
H15   2    0.880083    1.026598    0.721269    11.00000   -1.20000
AFIX   0
C16   1    0.823626    0.924261    0.605576    11.00000    0.07826    0.05050 =
         0.07271    0.00381    0.01705    0.00368
AFIX  43
H16   2    0.847940    0.844947    0.581774    11.00000   -1.20000
AFIX   0
C17   1    0.766764    0.932671    0.554213    11.00000    0.08524    0.03613 =
         0.03872    0.00491    0.01397    0.00724
AFIX  43
H17   2    0.754074    0.861568    0.494761    11.00000   -1.20000
AFIX   0
C18   1    0.730325    1.045832    0.592167    11.00000    0.06862    0.02652 =
         0.03321    0.00314    0.00264   -0.00452
C19   1    0.669016    1.064659    0.540665    11.00000    0.07834    0.02355 =
         0.02515   -0.00724    0.00450   -0.00368
AFIX  13
H19   2    0.657127    0.961155    0.501672    11.00000   -1.20000
AFIX   0
C20   1    0.632560    1.090874    0.636252    11.00000    0.07602    0.02838 =
         0.02390   -0.00392    0.00262   -0.00097
C21   1    0.580786    1.013478    0.640612    11.00000    0.05180    0.03012 =
         0.02118   -0.00053   -0.00169   -0.00048
AFIX  43
H21   2    0.567756    0.937194    0.584650    11.00000   -1.20000
AFIX   0
C22   1    0.548090    1.048005    0.727139    11.00000    0.06900    0.03077 =
         0.03465    0.00947    0.00175    0.00274
AFIX  43
H22   2    0.513455    0.995125    0.728429    11.00000   -1.20000
AFIX   0
C23   1    0.566778    1.160419    0.811183    11.00000    0.07711    0.02254 =
         0.04028    0.00255   -0.00198   -0.00480
AFIX  43
H23   2    0.544898    1.184255    0.868980    11.00000   -1.20000
AFIX   0
C24   1    0.620527    1.240003    0.808004    11.00000    0.06762    0.03527 =
         0.02056   -0.00191    0.00234    0.00041
AFIX  43
H24   2    0.633413    1.316218    0.864117    11.00000   -1.20000
AFIX   0
C25   1    0.653079    1.205014    0.723266    11.00000    0.06598    0.02212 =
         0.01988   -0.00116   -0.00212   -0.00045
C26   1    0.708346    1.288163    0.708953    11.00000    0.06157    0.03134 =
         0.02127    0.00268   -0.00394    0.00338
AFIX  13
H26   2    0.723630    1.335672    0.782477    11.00000   -1.20000
AFIX   0
C27   1    0.749866    1.159281    0.677171    11.00000    0.08654    0.02479 =
         0.02954    0.00181    0.00512   -0.00105
C28   1    0.805338    1.150143    0.727282    11.00000    0.05974    0.04505 =
         0.05533   -0.00071    0.00288   -0.00008
AFIX  43
H28   2    0.818342    1.221910    0.786131    11.00000   -1.20000
AFIX   0

O1A   3    0.096545    2.033850    0.240502    11.00000    0.30412    0.19331 =
         0.11361    0.02018    0.06370    0.01972
AFIX 147
H1A   2    0.091905    2.098307    0.292010    11.00000   -1.50000
AFIX   0
C1A   1    0.146936    1.956971    0.264467    11.00000    0.06399    0.04702 =
         0.04536    0.00202    0.01062    0.00616
C2A   1    0.178640    1.991676    0.369360    11.00000    0.04073    0.03664 =
         0.03983    0.00982    0.00982    0.00302
AFIX  43
H2A   2    0.165636    2.066978    0.419558    11.00000   -1.20000
AFIX   0
C3A   1    0.230816    1.909397    0.396848    11.00000    0.08097    0.02318 =
         0.02767    0.00412    0.01504    0.00258
C4A   1    0.266423    1.935528    0.510492    11.00000    0.06219    0.02751 =
         0.02947    0.00212    0.02105    0.00233
AFIX  13
H4A   2    0.254355    2.039389    0.542837    11.00000   -1.20000
AFIX   0
C5A   1    0.327092    1.954845    0.489968    11.00000    0.08033    0.02162 =
         0.02359    0.00317    0.01678    0.01191
C6A   1    0.363841    2.072440    0.545966    11.00000    0.08524    0.02012 =
         0.02710   -0.00203    0.01276    0.00513
AFIX  43
H6A   2    0.350221    2.145855    0.596621    11.00000   -1.20000
AFIX   0
C7A   1    0.419374    2.081148    0.527442    11.00000    0.06691    0.02372 =
         0.04225   -0.00096    0.00671    0.00608
AFIX  43
H7A   2    0.443872    2.155735    0.568020    11.00000   -1.20000
AFIX   0
C8A   1    0.438793    1.976565    0.446800    11.00000    0.04953    0.04499 =
         0.03967    0.01190    0.01495    0.00348
AFIX  43
H8A   2    0.475500    1.988154    0.428534    11.00000   -1.20000
AFIX   0
C9A   1    0.403266    1.854373    0.393332    11.00000    0.06237    0.03004 =
         0.03069    0.00243    0.01438    0.01006
AFIX  43
H9A   2    0.417080    1.781093    0.342836    11.00000   -1.20000
AFIX   0
C10A  1    0.348282    1.842420    0.415136    11.00000    0.08632    0.02182 =
         0.02936    0.00590    0.02575    0.01200
C11A  1    0.306361    1.714563    0.361017    11.00000    0.08265    0.02456 =
         0.02408   -0.00165    0.01643    0.00517
AFIX  13
H11A  2    0.321305    1.667205    0.294631    11.00000   -1.20000
AFIX   0
C12A  1    0.251314    1.797330    0.322257    11.00000    0.07995    0.02528 =
         0.03857   -0.00357    0.01179   -0.00189
C13A  1    0.218078    1.764733    0.218957    11.00000    0.06872    0.03598 =
         0.03080    0.00172    0.01529   -0.00475
AFIX  43
H13A  2    0.230834    1.688757    0.168904    11.00000   -1.20000
AFIX   0
C14A  1    0.166597    1.843026    0.189501    11.00000    0.08582    0.04235 =
         0.03943    0.00938    0.01543   -0.00390
AFIX  43
H14A  2    0.145189    1.819989    0.120221    11.00000   -1.20000
AFIX   0
C15A  1    0.123795    1.531551    0.508308    11.00000    0.06701    0.05890 =
         0.06997    0.01207    0.01578   -0.00341
AFIX  43
H15A  2    0.085730    1.529335    0.519011    11.00000   -1.20000
AFIX   0
C16A  1    0.161903    1.647914    0.567868    11.00000    0.07998    0.02885 =
         0.05560    0.00194    0.02540   -0.00234
AFIX  43
H16A  2    0.148979    1.717761    0.621501    11.00000   -1.20000
AFIX   0
C17A  1    0.217111    1.657899    0.547034    11.00000    0.07606    0.02723 =
         0.02992    0.00465    0.01164    0.00248
C18A  1    0.257835    1.789056    0.598843    11.00000    0.06149    0.02900 =
         0.03360    0.00347    0.02424    0.00640
AFIX  13
H18A  2    0.242677    1.836764    0.664882    11.00000   -1.20000
AFIX   0
C19A  1    0.314493    1.703476    0.639815    11.00000    0.06216    0.03162 =
         0.02607    0.00192    0.02011    0.00192
C20A  1    0.347211    1.738439    0.739614    11.00000    0.08079    0.03022 =
         0.03052    0.00035    0.01790    0.00301
AFIX  43
H20A  2    0.334379    1.815161    0.789076    11.00000   -1.20000
AFIX   0
C21A  1    0.399456    1.661932    0.769315    11.00000    0.08578    0.03769 =
         0.03798    0.00100    0.01782   -0.00104
AFIX  43
H21A  2    0.421349    1.685696    0.837935    11.00000   -1.20000
AFIX   0
C22A  1    0.417652    1.550175    0.694019    11.00000    0.07725    0.03086 =
         0.04040    0.01223    0.01789   -0.00529
AFIX  43
H22A  2    0.452652    1.498977    0.711503    11.00000   -1.20000
AFIX   0
C23A  1   10.384500    1.512502    0.592053    11.00000    0.05383    0.02595 =
         0.03204   -0.00062    0.01823    0.00492
AFIX  43
H23A  2    0.396723    1.433564    0.543396    11.00000   -1.20000
AFIX   0
C24A  1    0.333934    1.591765    0.563565    11.00000    0.06730    0.03381 =
         0.03310    0.00480    0.02887    0.00067
C25A  1    0.297846    1.566446    0.449862    11.00000    0.09528    0.01876 =
         0.03214   -0.00284    0.02550    0.00310
AFIX  13
H25A  2    0.309380    1.462316    0.417044    11.00000   -1.20000
AFIX   0
C26A  1    0.237629    1.550004    0.470976    11.00000    0.08010    0.03193 =
         0.03154    0.00378    0.02031   -0.01047
C27A  1    0.201131    1.430914    0.415015    11.00000    0.08998    0.02304 =
         0.04395   -0.00083    0.01999   -0.01071
AFIX  43
H27A  2    0.214155    1.356370    0.364347    11.00000   -1.20000
AFIX   0
C28A  1    0.144217    1.427200    0.437588    11.00000    0.08828    0.04300 =
         0.06492    0.00737    0.00833   -0.00797
AFIX  43
H28A  2    0.120070    1.347975    0.401157    11.00000   -1.20000
AFIX   0
HKLF 4


REM  20220711_1_a.res in Pc
REM wR2 = 0.2746, GooF = S = 1.136, Restrained GooF = 1.135 for all data
REM R1 = 0.1021 for 5352 Fo > 4sig(Fo) and 0.1129 for all 6684 data
REM 524 parameters refined using 1 restraints

END

WGHT      0.2000      0.0000

REM Highest difference peak  0.654,  deepest hole -0.368,  1-sigma level  0.099
Q1    1   0.6522  1.7949  0.7259  11.00000  0.05    0.65
Q2    1   0.2301  2.0902  0.3959  11.00000  0.05    0.65
Q3    1   0.2203  1.6563  0.0453  11.00000  0.05    0.65
Q4    1   0.3342  1.4041  0.5669  11.00000  0.05    0.64
Q5    1   0.7172  0.6956  0.4391  11.00000  0.05    0.64
Q6    1   0.3268  2.0446  0.4946  11.00000  0.05    0.63
Q7    1   0.3141  2.2982  0.6473  11.00000  0.05    0.63
Q8    1   0.3464  1.7314  0.2406  11.00000  0.05    0.63
Q9    1   0.8936  1.0068  0.7480  11.00000  0.05    0.63
Q10   1   0.7359  1.5935  0.5250  11.00000  0.05    0.62
Q11   1   0.2184  1.7694  0.7186  11.00000  0.05    0.61
Q12   1   0.7677  1.0683  0.5611  11.00000  0.05    0.61
Q13   1   0.6202  1.3448  0.9780  11.00000  0.05    0.61
Q14   1   0.7487  1.2623  0.8526  11.00000  0.05    0.57
Q15   1   0.2388  1.4469  0.4706  11.00000  0.05    0.57
Q16   1   0.6404  1.5517  0.5736  11.00000  0.05    0.57
Q17   1   0.5641  1.3563  0.9352  11.00000  0.05    0.56
Q18   1   0.6335  0.9035  0.6372  11.00000  0.05    0.55
Q19   1   0.3464  1.8471  0.9159  11.00000  0.05    0.55
Q20   1   0.0746  1.5209  0.5362  11.00000  0.05    0.55
Q21   1   0.1993  1.5661  0.4171  11.00000  0.05    0.54
Q22   1   0.2578  1.7853  0.0968  11.00000  0.05    0.54
Q23   1   0.8665  0.8168  0.5653  11.00000  0.05    0.54
Q24   1   0.7108  1.2862  0.2123  11.00000  0.05    0.54
Q25   1   0.6579  1.2139  0.9500  11.00000  0.05    0.53
Q26   1   0.6215  1.2377  0.3114  11.00000  0.05    0.53
Q27   1   0.8221  1.0749  0.6088  11.00000  0.05    0.53
Q28   1   0.7485  1.1566  0.1801  11.00000  0.05    0.52
Q29   1   0.2524  1.1961  0.3196  11.00000  0.05    0.52
Q30   1   0.2662  2.0664  0.5076  11.00000  0.05    0.51
;
_shelx_res_checksum              43591
_shelx_hkl_file                  
;
   2   0   0 3227.20  190.40
  -2   0   0 2949.52  190.38
   3   0   0 2145.41  120.60
  -3   0   0 1788.07  120.53
  -4   0   0   32.81    3.25
   4   0   0   34.81    3.40
   4   0   0   43.72    3.46
   5   0   0 6067.37  313.60
   5   0   0 5715.82  313.48
   6   0   0   46.62    4.24
  -6   0   0   36.04    3.52
   7   0   0  561.86   35.81
   8   0   0   34.34    4.25
   9   0   0  106.40    8.35
  10   0   0 3217.21  198.21
 -10   0   0 3145.92  198.82
 -11   0   0   60.61    7.30
  11   0   0   62.09    6.17
  12   0   0  587.32   40.86
 -12   0   0  617.93   41.90
 -12   0   0  642.11   39.51
  12   0   0  639.89   39.89
 -13   0   0  517.49   33.50
 -13   0   0  486.44   35.94
 -13   0   0  546.31   33.35
 -13   0   0  538.82   33.31
 -14   0   0   36.01    6.35
 -14   0   0   44.99    3.47
 -14   0   0   40.47    3.84
 -14   0   0   46.78    3.58
 -15   0   0  160.43   10.14
 -15   0   0  143.95   10.37
 -16   0   0    0.34    2.16
 -16   0   0   -1.81    2.54
 -17   0   0    4.58    2.85
 -17   0   0    4.95    2.32
 -18   0   0    6.04    2.59
 -18   0   0   14.59    3.16
 -19   0   0    7.60    2.63
 -19   0   0   10.13    3.26
 -20   0   0   30.56    3.59
 -20   0   0   44.20    4.35
 -21   0   0    2.84    3.00
 -22   0   0   38.40    4.37
 -23   0   0   15.75    3.29
 -24   0   0    1.05    2.74
 -25   0   0    7.82    2.82
 -26   0   0    4.05    2.28
 -27   0   0    4.20    1.93
 -28   0   0    1.90    1.51
   0   1   0    0.51    1.27
   1   1   0   10.75    2.26
  -1   1   0   10.39    1.75
   1   1   0    8.53    1.79
   1  -1   0    8.81    1.78
  -1  -1   0   11.87    1.55
  -1  -1   0   10.00    2.18
   2   1   0    6.17    1.89
  -2  -1   0    8.50    1.53
   2   1   0    7.29    2.11
   2  -1   0    9.30    2.25
   3  -1   0   44.40    3.80
  -3  -1   0   39.09    3.14
   3  -1   0   44.18    4.10
   3   1   0   43.93    3.74
   4  -1   0    2.59    2.49
  -4  -1   0    0.84    1.64
  -4   1   0    2.90    2.40
   4   1   0    4.64    3.19
  -5  -1   0  397.87   24.38
  -5   1   0  397.80   24.28
   5   1   0  323.96   24.56
   6   1   0    1.16    3.98
  -6   1   0    6.58    3.06
  -6  -1   0    5.22    3.22
  -7  -1   0   58.35    5.14
  -7   1   0   42.08    3.98
  -7   1   0   60.64    5.31
   7   1   0   53.44    5.97
  -8   1   0    0.09    3.17
   8   1   0    0.84    3.99
  -8   1   0    0.17    1.94
   9   1   0   74.22    6.24
  -9   1   0   82.08    6.26
  10   1   0 1606.54  109.72
 -10   1   0 1929.18  110.16
  11  -1   0  108.06    8.59
 -11   1   0   99.85    9.11
  11   1   0  116.52    9.14
 -11   1   0   96.60    6.86
  11   1   0  102.39    7.63
 -12   1   0 1026.70   63.54
 -12   1   0 1030.88   65.70
  12   1   0 1064.66   64.02
 -12   1   0 1002.10   63.44
  12  -1   0 1004.26   65.10
  13   1   0  350.49   23.63
  13  -1   0  369.86   24.93
 -13   1   0  380.30   22.98
 -13  -1   0  370.11   22.91
 -13   1   0  337.67   25.23
 -13   1   0  355.15   23.05
 -13  -1   0  356.62   23.11
 -14  -1   0   44.38    3.72
 -14  -1   0   50.66    4.20
  14  -1   0   42.99    5.58
 -14   1   0   48.01    3.97
 -14   1   0   49.95    3.87
  14   1   0   47.65    5.13
 -14   1   0   38.44    6.09
 -15  -1   0  195.40   12.18
 -15   1   0  189.00   12.26
 -15   1   0  157.91   14.65
 -15  -1   0  183.44   12.49
 -15   1   0  187.65   12.44
  15   1   0  183.05   13.19
  16   1   0   28.03    4.75
 -16  -1   0   21.65    3.45
 -16  -1   0   25.93    2.73
 -16   1   0   22.67    3.16
 -16   1   0   19.26    2.88
 -17   1   0   14.69    3.08
 -17   1   0   12.56    2.64
 -17  -1   0   11.03    3.34
  17   1   0   21.53    4.96
 -17  -1   0   18.17    2.55
 -18  -1   0    6.32    2.30
 -18   1   0    6.01    2.97
 -18  -1   0    6.42    3.20
 -19  -1   0    6.68    3.34
 -19  -1   0   12.27    2.44
 -19   1   0    9.74    3.13
 -20  -1   0    7.53    2.29
 -20  -1   0    6.36    3.26
 -20   1   0    9.23    3.19
 -21   1   0    0.33    3.02
 -21  -1   0   -0.07    2.14
 -22   1   0   48.61    4.97
 -22  -1   0   53.04    4.95
 -23   1   0   30.65    4.14
 -23  -1   0   40.30    4.17
 -24   1   0    8.62    2.87
 -24  -1   0   10.31    2.84
 -25  -1   0   -1.17    2.57
 -25   1   0    1.19    2.46
 -26   1   0   -0.23    2.22
 -26  -1   0   -3.76    2.35
 -27  -1   0   22.80    2.54
 -27   1   0   18.80    2.53
 -28  -1   0    6.66    1.50
 -28   1   0    6.14    1.62
 -29   1   0    1.05    1.41
   0   2   0 7188.61  456.07
   0   2   0 7565.40  456.19
   0  -2   0 7470.65  456.72
  -1   2   0  357.97   24.97
  -1   2   0  417.96   25.15
  -1  -2   0  384.38   25.58
   1   2   0  418.41   25.09
  -2  -2   0 1417.68   91.96
   2   2   0 1549.42   91.65
  -2   2   0 1437.68   91.66
  -3  -2   0 1180.65   72.16
   3   2   0 1194.03   72.28
   3   2   0 1099.57   71.77
   3  -2   0 1163.43   71.88
   4   2   0  171.84   12.27
   4  -2   0  173.55   12.11
   4  -2   0  176.42   12.12
   4   2   0  190.51   12.79
   5  -2   0  189.58   12.44
  -5  -2   0  168.15   11.49
   5   2   0  162.67   12.84
   5   2   0  199.27   12.56
   5  -2   0  191.63   12.57
   6  -2   0    2.14    3.11
   6   2   0   -2.21    3.92
   6   2   0    2.88    2.56
  -6  -2   0    0.21    1.26
   6  -2   0    2.22    2.85
  -7  -2   0  294.39   17.20
   7   2   0  268.49   17.76
   7   2   0  272.35   16.73
   7  -2   0  284.08   17.49
   8   2   0  190.17   11.58
   8   2   0  188.64   13.06
  -8  -2   0  192.78   12.07
   8  -2   0  189.46   12.61
  -9  -2   0    6.05    3.37
   9   2   0    6.57    4.79
   9  -2   0    9.95    4.05
  -9   2   0    9.26    2.06
  -9  -2   0    8.30    1.33
   9   2   0   10.61    3.04
  10   2   0    2.17    2.71
 -10  -2   0    0.11    3.03
  10   2   0    4.97    4.14
 -10   2   0    0.58    1.62
 -10  -2   0    0.94    0.95
 -10   2   0    0.81    1.23
 -10  -2   0    0.52    1.29
  10  -2   0    0.19    3.93
  11  -2   0    1.91    4.22
 -11  -2   0    1.04    0.57
  11   2   0    2.62    2.79
 -11   2   0    1.05    1.78
  11   2   0    4.03    4.25
 -11  -2   0    1.05    1.47
  12   2   0   66.98    5.73
 -12  -2   0   74.12    5.44
  12  -2   0   80.98    8.99
  12   2   0   70.56    6.93
 -12   2   0   82.32    5.64
  12   2   0   75.14    8.22
 -12  -2   0   83.76    5.39
  13   2   0   17.99    4.05
  13  -2   0   17.65    5.37
 -13  -2   0   18.54    2.44
  13   2   0   18.11    2.95
 -13   2   0   21.18    2.56
  13   2   0   17.83    5.14
 -13  -2   0   17.40    2.20
  14  -2   0   -2.41    4.52
 -14  -2   0   -0.36    2.05
  14   2   0   -0.21    2.63
 -14  -2   0    1.91    1.85
  14   2   0   -1.55    3.82
 -14   2   0    1.12    2.16
 -15  -2   0    1.06    2.30
 -15  -2   0    6.46    2.98
 -15   2   0    1.26    2.43
 -15  -2   0    4.78    1.96
  15   2   0    3.95    4.04
 -16  -2   0    5.30    3.20
  16   2   0    6.85    4.54
 -16  -2   0    5.26    2.19
 -16   2   0   -1.05    2.69
 -17  -2   0   30.26    2.99
  17   2   0   32.57    5.52
 -17   2   0   21.61    3.65
 -17  -2   0   23.54    4.04
  18   2   0    7.56    4.95
 -18   2   0   -2.31    3.17
 -18  -2   0    1.29    3.34
 -19  -2   0    8.07    3.40
  19   2   0   12.26    5.23
 -19   2   0    6.44    3.26
 -20   2   0  243.60   16.38
 -20  -2   0  248.02   16.42
 -21  -2   0   -0.75    3.13
 -21   2   0    5.86    2.97
 -22  -2   0  105.86    7.71
 -22   2   0   96.85    7.67
 -23  -2   0   27.92    3.54
 -23   2   0   23.87    3.59
 -24  -2   0    6.47    2.71
 -24   2   0    3.83    2.60
 -25   2   0    1.81    2.36
 -25  -2   0   -2.03    2.39
 -26  -2   0   -1.86    2.06
 -26   2   0   -0.85    2.04
 -27  -2   0    1.83    1.68
 -27   2   0    4.03    2.19
 -27   2   0    4.73    1.84
 -28   2   0    1.68    1.26
 -28   2   0    1.61    1.58
   0   3   0    1.99    2.48
   0  -3   0    3.13    3.58
   0   3   0   -0.14    2.72
   1  -3   0   17.98    4.50
   1   3   0   22.29    3.61
  -1  -3   0   25.23    4.28
   1   3   0   18.23    3.29
  -1   3   0   23.67    3.41
  -1   3   0   22.16    3.13
   2   3   0  170.87   11.75
  -2  -3   0  180.44   12.44
  -2   3   0  166.85   11.53
  -2   3   0  158.93   11.80
   3   3   0    1.43    2.64
  -3   3   0    6.17    2.72
  -3  -3   0    4.23    3.06
   4   3   0    6.54    2.91
  -4   3   0   13.46    2.99
   5   3   0  275.97   20.66
   5  -3   0  311.80   20.02
   6  -3   0   35.77    4.48
   6   3   0   41.10    5.89
   6  -3   0   37.37    4.19
   7  -3   0  943.94   58.94
  -7   3   0  937.67   57.65
   7   3   0  927.14   59.03
   7   3   0  909.67   57.71
  -7   3   0  967.55   58.98
   7   3   0  978.41   60.36
   7  -3   0  870.63   58.76
   8   3   0  607.98   39.24
  -8   3   0  678.61   39.34
   8   3   0  526.20   37.85
  -8   3   0  618.66   37.82
   8   3   0  580.79   37.88
   8  -3   0  579.34   39.25
  -8  -3   0  657.33   37.69
   8   3   0  598.15   40.59
  -9   3   0   55.69    4.42
   9   3   0   55.32    4.56
  -9   3   0   55.51    5.75
   9  -3   0   55.86    6.10
  -9  -3   0   65.70    4.20
  -9  -3   0   59.11    6.66
   9   3   0   60.98    7.92
   9   3   0   45.96    5.44
 -10  -3   0  163.84    9.53
  10   3   0  152.25   13.38
 -10   3   0  150.10    9.70
 -10  -3   0  148.47   12.01
  10  -3   0  134.67   11.58
  10   3   0  126.16   10.87
 -10   3   0  134.80   11.04
  10   3   0  126.16    9.78
 -11  -3   0    1.39    1.54
 -11   3   0    0.14    1.83
 -11   3   0    5.67    3.13
 -11  -3   0    1.54    3.44
  11   3   0    0.45    2.18
  11   3   0    0.47    4.68
 -12   3   0    7.99    2.23
  12   3   0    8.20    5.05
  12   3   0    2.44    2.39
 -12  -3   0    7.95    1.92
  13   3   0   12.98    2.87
 -13  -3   0   14.57    2.49
 -13   3   0   17.10    2.74
  14   3   0    1.18    2.69
 -14   3   0    2.67    2.49
 -14  -3   0    2.49    2.23
  15   3   0   77.18    7.42
 -15  -3   0   69.84    5.66
  15   3   0   65.66    6.07
 -15   3   0   77.58    5.85
  16   3   0   10.45    5.28
  16   3   0   13.29    3.48
 -16   3   0   15.07    3.13
 -16  -3   0   13.52    3.03
 -17   3   0   93.38    7.05
  17   3   0  105.37    8.77
 -17  -3   0   82.33    6.92
 -17  -3   0   88.10    7.23
 -18  -3   0   79.63    6.86
 -18   3   0   83.42    6.73
  18   3   0   92.69    8.59
 -19   3   0   18.57    3.62
 -19  -3   0   24.59    3.92
  19   3   0   28.18    5.76
  20   3   0   16.99    5.40
 -20   3   0    7.98    3.28
 -20  -3   0    7.58    3.33
 -21   3   0   -0.11    2.86
 -21  -3   0    1.10    3.08
 -22   3   0   19.31    3.40
 -22  -3   0   21.45    3.49
 -23   3   0   23.90    3.47
 -23  -3   0   28.34    3.48
 -24  -3   0   13.27    2.65
 -24   3   0    5.34    2.62
 -25   3   0    3.71    2.33
 -25   3   0    0.66    2.23
 -25  -3   0    3.68    2.04
 -26  -3   0    0.05    1.68
 -26   3   0    0.10    1.88
 -26   3   0   -0.36    1.85
 -27  -3   0    8.70    1.45
 -27   3   0    9.27    1.71
   0   4   0  304.21   20.91
   0  -4   0  351.67   23.46
   0   4   0  333.29   21.73
   0   4   0  347.40   20.85
   0   4   0  339.10   22.41
  -1   4   0   10.81    3.53
  -1   4   0   12.23    1.74
   1  -4   0   11.73    4.38
   1   4   0   11.41    3.25
   1   4   0   14.79    3.08
  -1   4   0   12.32    2.10
  -1   4   0   11.15    2.46
  -1  -4   0   14.99    4.06
   2   4   0   20.12    3.85
   2   4   0   27.71    2.51
   2  -4   0   20.72    4.92
  -2   4   0   26.64    2.37
  -2   4   0   24.79    2.70
  -2   4   0   23.29    4.03
  -2  -4   0   19.48    4.24
   2   4   0   26.03    4.01
   2   4   0   24.16    4.95
   3   4   0    5.96    1.67
  -3  -4   0    4.61    3.32
   3   4   0    4.12    1.62
   3   4   0    1.67    3.01
  -3   4   0    6.45    3.29
  -3   4   0    6.44    1.47
   3  -4   0    5.31    4.60
   3   4   0    5.24    3.97
   4   4   0    5.76    1.72
   4  -4   0    5.63    4.61
   4   4   0    6.01    3.27
  -4   4   0    6.99    3.33
   4   4   0   10.98    4.70
  -4   4   0    6.26    1.52
  -5  -4   0  408.20   26.01
  -5   4   0  406.36   26.05
   5  -4   0  477.23   27.89
  -5   4   0  437.62   27.90
  -6  -4   0   10.86    1.75
   6  -4   0   15.38    3.46
  -6   4   0   13.11    1.82
  -6  -4   0   12.99    2.37
  -6   4   0   13.59    3.61
   6   4   0    9.70    4.92
  -7  -4   0    3.65    1.45
  -7   4   0    0.95    3.12
   7   4   0    1.17    5.00
  -7   4   0    2.48    1.45
  -7  -4   0    3.19    2.03
  -8   4   0   10.19    1.72
  -8   4   0   13.65    2.39
  -8  -4   0    8.55    2.17
  -8  -4   0   13.73    1.80
   8   4   0    9.33    2.28
  -9   4   0    9.07    2.31
  -9  -4   0   13.38    1.82
  -9   4   0    9.98    1.77
  -9  -4   0   11.04    4.42
   9   4   0    5.86    2.45
  -9  -4   0   11.08    2.11
   9   4   0   10.68    2.68
 -10   4   0   -0.85    2.32
  10   4   0    0.80    2.47
 -10   4   0    1.55    1.50
 -10  -4   0    0.22    1.62
  11   4   0    0.30    2.60
 -11   4   0   -0.95    2.37
 -11  -4   0    1.46    1.77
 -12  -4   0   38.39    3.26
 -12   4   0   30.86    3.69
  12   4   0   28.10    3.85
 -12   4   0   32.98    2.97
  13   4   0    8.28    3.22
 -13  -4   0   14.78    2.58
 -13   4   0   16.00    2.04
 -13   4   0   17.32    3.17
 -14   4   0    1.84    2.78
  14   4   0    4.20    2.95
 -14  -4   0    4.37    2.41
  15   4   0  158.11   12.13
 -15   4   0  189.19   12.01
 -15  -4   0  171.95   11.68
 -16  -4   0   17.77    3.26
  16   4   0   20.27    3.96
 -16   4   0   22.93    3.65
  16   4   0   20.38    5.75
  17   4   0   79.62    8.01
 -17   4   0   72.11    6.05
  17   4   0   62.34    6.17
 -17  -4   0   64.97    5.61
 -18   4   0    7.78    3.25
  18   4   0   11.70    5.47
 -18  -4   0    7.31    3.46
 -19   4   0   -0.69    3.04
 -19   4   0   -0.65    2.57
  19   4   0    0.40    4.96
 -19  -4   0    0.16    3.14
 -20   4   0   23.43    3.74
  20   4   0   31.88    5.72
 -20  -4   0   27.10    3.86
 -20   4   0   21.35    3.38
 -21   4   0    2.25    2.55
 -21  -4   0   -0.58    2.93
 -21   4   0   -3.44    2.96
  21   4   0    4.05    4.74
 -22  -4   0    0.09    2.70
 -22   4   0    0.34    2.33
 -22   4   0    1.50    2.73
 -23  -4   0    8.60    2.62
 -23   4   0   14.92    2.78
 -23   4   0    8.33    2.33
 -24   4   0    3.76    2.29
 -24  -4   0    7.24    2.09
 -25   4   0    8.45    2.11
 -25  -4   0    9.18    1.84
 -26   4   0    2.00    1.48
 -26   4   0   -0.87    1.61
   0  -5   0    0.21    3.78
   0   5   0    0.17    1.77
   0   5   0    3.03    3.34
  -1  -5   0   10.92    4.12
  -1   5   0    9.30    2.62
   1  -5   0   13.80    4.67
   1   5   0   11.80    2.24
   1   5   0    8.08    2.09
  -1   5   0   11.71    2.09
   1  -5   0   13.00    2.44
   1   5   0    9.51    3.60
  -1   5   0   10.85    3.75
  -2   5   0  269.88   21.60
   2   5   0  294.49   21.32
   2  -5   0  269.46   22.40
   2  -5   0  295.49   19.43
  -2   5   0  299.89   19.50
   2   5   0  326.81   19.44
  -2   5   0  305.52   19.30
  -3   5   0  368.89   21.12
  -3   5   0  311.76   23.43
   3  -5   0  290.36   24.30
   3  -5   0  307.93   21.20
   3   5   0  327.36   21.18
  -4   5   0    7.14    2.05
  -4  -5   0    7.56    1.76
   4   5   0   11.40    2.43
  -4   5   0   10.51    2.08
  -4   5   0    9.10    4.11
   4  -5   0   11.05    2.56
  -5   5   0    2.93    1.83
   5  -5   0    3.52    2.35
  -5  -5   0    4.18    2.55
  -5  -5   0    3.43    1.61
  -5   5   0    3.43    1.88
  -6   5   0    7.56    2.15
   6  -5   0    6.56    2.55
  -6  -5   0   10.16    1.80
  -6  -5   0    5.55    2.69
  -6   5   0    9.39    2.07
   7  -5   0   80.76    6.93
  -7  -5   0   89.32    6.80
  -7   5   0   81.52    6.55
  -7   5   0   95.60    6.53
   8  -5   0    8.21    2.97
  -8  -5   0   10.34    2.71
  -8   5   0    8.40    2.38
   8   5   0   17.93    3.36
  -8  -5   0   10.72    1.95
  -8   5   0   12.54    2.22
  -9   5   0   23.28    2.64
   9   5   0   17.50    3.53
   9  -5   0   18.58    3.56
   9   5   0   31.46    3.91
  -9   5   0   22.76    3.04
  -9  -5   0   26.92    2.55
  10   5   0  230.00   16.18
 -10   5   0  262.25   15.73
 -10  -5   0  262.22   15.66
 -10   5   0  263.77   16.12
 -11   5   0   23.68    2.60
  11   5   0   18.11    3.71
  11  -5   0   13.73    3.44
 -11   5   0   21.87    3.45
 -11  -5   0   21.96    2.63
 -12   5   0  131.05    8.98
  12   5   0  109.86    8.99
 -12   5   0  122.83    8.25
 -13  -5   0   48.50    4.39
  13   5   0   44.27    5.32
 -13   5   0   65.20    5.29
 -13   5   0   57.67    4.28
 -14  -5   0   10.22    2.54
  14   5   0    8.24    3.38
 -14   5   0    9.92    1.97
 -14   5   0   11.42    3.27
  15   5   0   36.51    4.54
 -15   5   0   43.76    4.54
 -15  -5   0   35.55    3.77
  16   5   0   -6.35    5.50
  16   5   0    1.12    3.22
 -16   5   0    1.96    3.01
 -16  -5   0    0.54    2.35
  17   5   0   31.79    6.10
 -17   5   0   32.26    4.02
 -17  -5   0   24.07    3.24
  17   5   0   23.88    4.13
  18   5   0    7.50    5.38
 -18  -5   0    1.27    3.22
 -18   5   0   -0.69    2.97
 -19   5   0    7.49    3.13
 -19  -5   0   11.11    3.23
  19  -5   0    7.56    3.14
  19   5   0   10.82    5.26
  20   5   0   55.27    6.30
 -20  -5   0   46.67    4.60
 -20   5   0   45.07    4.61
 -21   5   0    0.48    2.49
 -21   5   0    2.33    2.56
  21   5   0    4.78    4.40
 -21  -5   0    0.88    2.63
 -22  -5   0   16.25    2.55
 -22   5   0   14.65    2.80
 -22   5   0   12.35    2.69
 -23   5   0    6.47    2.09
 -23  -5   0    3.97    1.89
 -23   5   0    4.95    2.18
 -24  -5   0    2.87    1.43
 -24   5   0    1.77    1.73
 -24   5   0    0.63    1.59
 -25   5   0   14.85    1.81
   0   6   0   16.09    2.92
   0   6   0   16.34    2.93
  -1   6   0   12.30    2.69
  -1   6   0    8.90    2.55
   1   6   0    6.07    2.63
   1   6   0    7.47    2.61
  -2  -6   0  119.47    8.53
  -2   6   0  127.63    8.92
   2   6   0  145.10    9.12
   3   6   0  215.80   14.65
  -3   6   0  242.19   14.57
  -3  -6   0  211.06   14.22
  -4   6   0   32.66    3.55
   4   6   0   35.50    3.96
  -4  -6   0   35.53    3.09
   5   6   0  118.96    8.85
  -5  -6   0  124.44    8.19
  -5  -6   0  112.09    8.73
  -5   6   0  129.02    8.55
  -6  -6   0    4.41    1.77
  -6   6   0    4.01    2.26
  -6  -6   0    2.79    2.78
  -7   6   0    7.88    2.39
  -7  -6   0   10.10    1.90
  -7  -6   0    8.33    2.78
  -7   6   0    5.40    2.37
   8   6   0   51.57    5.02
  -8  -6   0   44.00    3.51
  -8   6   0   44.41    3.91
  -9  -6   0   27.13    2.68
  -9   6   0   26.90    3.01
   9   6   0   25.90    4.10
  -9   6   0   18.82    3.09
 -10  -6   0  166.50   10.60
 -10   6   0  137.22   10.81
 -10   6   0  174.71   10.78
  10   6   0  158.08   11.46
 -11   6   0    3.48    2.50
 -11  -6   0    2.62    1.88
 -11   6   0    1.99    1.93
  11   6   0    0.62    3.26
 -12   6   0   13.24    2.20
 -12   6   0    9.26    3.46
  12   6   0    9.03    3.48
 -12  -6   0   10.52    2.19
 -12   6   0    6.79    2.65
  13   6   0   33.09    4.91
 -13   6   0   28.59    3.56
 -13   6   0   32.35    3.05
 -13  -6   0   30.96    3.20
  13   6   0   27.54    4.39
 -13   6   0   42.59    4.51
 -14   6   0   20.56    3.72
 -14  -6   0   21.02    2.76
  14   6   0   27.61    4.25
 -14   6   0   14.55    3.05
  14   6   0   24.08    3.84
  15   6   0   61.29    5.64
 -15   6   0   55.41    4.95
 -15  -6   0   50.82    4.65
 -16   6   0    7.97    3.33
  16   6   0    4.38    5.36
  16   6   0    3.35    3.19
 -16   6   0    5.59    2.54
  17   6   0   42.81    4.65
 -17   6   0   34.70    3.88
  17   6   0   46.74    6.37
 -17   6   0   40.74    4.37
  18   6   0   37.81    5.60
 -18   6   0   34.38    3.81
 -18   6   0   25.07    3.30
 -18  -6   0   31.87    3.72
 -19   6   0    2.71    2.17
 -19   6   0   -0.52    2.59
  19   6   0    2.75    4.37
 -19  -6   0    1.73    2.56
 -20   6   0    1.73    2.00
  20   6   0    4.75    3.78
 -20   6   0   -2.85    2.45
 -20  -6   0    1.69    2.28
 -21   6   0    0.30    2.13
 -21   6   0   -0.20    1.62
 -21  -6   0    0.82    1.83
 -22  -6   0   31.60    2.73
 -22   6   0   35.78    3.12
 -23   6   0    8.21    1.62
   0   7   0   -0.71    2.73
  -1   7   0   -0.26    2.59
   1   7   0    1.45    2.69
  -1   7   0    0.32    2.64
  -2   7   0    5.40    2.72
   2   7   0    8.08    2.96
  -2   7   0    9.26    2.87
   3   7   0   19.10    3.53
  -3  -7   0   16.41    3.47
  -3   7   0   22.80    3.24
  -3   7   0   20.86    3.17
   4   7   0   11.47    3.34
  -4  -7   0   12.77    3.15
  -4   7   0    9.34    2.80
  -4   7   0   13.63    2.94
  -5   7   0  285.98   18.33
   5   7   0  290.14   18.65
  -5   7   0  279.09   18.40
  -5  -7   0  271.42   18.27
   6   7   0   35.34    4.88
   6   7   0   51.00    5.38
  -6   7   0   47.97    4.28
  -7   7   0  424.20   28.11
   7   7   0  473.51   28.73
  -8   7   0  207.23   12.83
   8   7   0  173.09   13.53
   8   7   0  183.78   13.37
  -9   7   0   25.49    3.10
   9   7   0   28.73    4.52
   9   7   0   28.37    4.25
  10   7   0   79.12    6.94
 -10   7   0   82.11    6.04
 -11  -7   0    3.83    1.73
  11   7   0    2.54    3.26
 -11   7   0    6.67    2.05
 -12  -7   0    1.56    1.68
  12   7   0    0.75    3.31
 -12   7   0    0.56    1.75
  13   7   0    2.37    3.47
  13   7   0    0.66    3.13
 -13   7   0    0.13    1.68
 -13   7   0   -2.72    3.21
 -13  -7   0    0.97    1.69
 -14   7   0   -1.99    2.97
  14   7   0    0.51    2.97
 -15   7   0    1.36    2.78
  15   7   0   -5.89    4.78
  15   7   0    2.91    2.96
  16   7   0    1.24    2.71
  16   7   0   -4.25    4.45
 -16   7   0   -1.55    2.68
 -17  -7   0   25.19    3.19
  17   7   0   32.34    4.70
 -17   7   0   26.46    3.35
  18   7   0   23.11    4.10
 -18   7   0   22.83    2.95
 -18  -7   0   23.49    2.71
 -19  -7   0   12.98    2.04
  19   7   0   22.59    3.50
  20   7   0   37.86    3.81
   0   8   0  413.02   25.39
   0  -8   0  376.89   25.25
   1   8   0   47.18    5.08
  -1  -8   0   52.83    5.08
   2   8   0  132.57    9.02
  -2   8   0  128.72    8.89
  -2  -8   0  110.58    8.64
   3   8   0   47.81    4.93
  -3   8   0   58.95    4.76
  -3  -8   0   46.43    4.44
  -4   8   0    7.88    2.67
   4   8   0   10.65    3.26
  -5   8   0   72.07    5.50
   5   8   0   78.00    6.29
   5  -8   0   57.45    5.31
   5   8   0   67.87    5.93
   6   8   0   10.04    3.65
   6   8   0    9.29    4.07
   6  -8   0    2.35    2.35
  -6   8   0    5.86    2.42
  -7   8   0   53.83    4.70
   7   8   0   58.82    5.73
   7   8   0   55.16    5.56
   8   8   0    4.33    3.44
   8   8   0    5.71    3.29
  -8   8   0    7.55    2.38
   9   8   0    3.09    3.21
  -9   8   0    4.96    2.23
  10   8   0   18.69    3.62
 -10   8   0   22.70    2.75
  11   8   0   -1.77    2.98
 -11   8   0    2.41    1.91
  11   8   0    2.80    3.22
 -12   8   0    4.66    1.85
  12   8   0    6.53    2.88
  12   8   0    2.19    2.88
  13   8   0    0.72    2.60
 -13   8   0    0.21    1.57
 -14   8   0    0.45    1.41
  14   8   0    2.61    2.44
  14   8   0   -1.06    3.59
  15   8   0   -0.11    3.16
 -15   8   0    1.06    1.22
  15   8   0    0.58    2.04
 -16  -8   0    1.08    1.50
  16   8   0    0.28    2.74
  17   8   0   31.41    3.43
   0   9   0    4.48    2.78
   0   9   0    1.48    2.28
  -1   9   0   10.08    2.55
   1   9   0   11.48    2.76
  -1   9   0   16.43    3.11
   1   9   0   15.98    3.20
   1   9   0   22.19    4.29
   2   9   0  124.59    8.54
   2   9   0  111.86    7.80
   2  -9   0   90.08    7.17
   2   9   0  103.24    7.49
  -2   9   0  106.64    7.64
  -2   9   0  105.44    7.40
   3   9   0   99.94    8.78
   3  -9   0   98.71    7.92
  -3   9   0  138.87    8.42
  -3   9   0  131.85    8.17
   4  -9   0   76.58    6.12
  -4   9   0   78.71    6.05
  -4   9   0   91.11    6.37
   4   9   0   92.13    6.99
   5   9   0  206.36   15.93
   5  -9   0  213.12   15.51
  -5   9   0  278.52   15.79
  -5   9   0  263.86   15.59
   6   9   0   14.04    3.14
  -6   9   0   24.86    2.92
  -6   9   0   22.11    2.56
   6   9   0   13.93    3.11
  -7   9   0   19.02    2.47
  -7   9   0   11.72    2.12
   7   9   0   14.48    2.98
   8   9   0    1.92    2.88
  -8   9   0    5.89    1.87
   8   9   0   -1.86    2.51
  -8   9   0    1.86    1.59
   9   9   0    4.67    2.79
  -9   9   0    3.08    1.50
  -9   9   0    4.60    1.51
   9   9   0    5.08    2.35
 -10   9   0   22.66    3.06
  10   9   0   17.24    2.65
  10   9   0   16.09    2.65
 -10   9   0   16.26    1.91
 -11   9   0    1.34    1.09
  11   9   0   -0.43    1.91
  13   9   0   -0.07    1.90
   0  10   0   45.18    3.72
   0  10   0   42.94    3.40
  -1  10   0    7.18    2.10
  -1  10   0    6.37    1.52
   1  10   0    4.16    1.52
  -2  10   0    0.58    1.79
   2  10   0   -0.69    1.45
   3  10   0    5.70    2.04
  29   0  -1   -0.59    1.62
 -29   0   1   -0.64    1.73
 -29   0   1    0.51    1.23
 -28   0   1    1.84    1.75
 -28   0   1   -1.59    2.35
 -27   0   1    0.82    2.14
 -27   0   1   -0.05    2.82
 -26   0   1   -0.28    3.16
 -26   0   1   -2.04    2.63
 -25   0   1   -4.16    2.89
 -25   0   1    3.59    3.44
 -24   0   1   -0.97    3.05
 -24   0   1    1.93    3.75
 -23   0   1   -0.90    3.13
 -23   0   1    4.88    3.68
 -22   0   1   -4.67    4.05
 -22   0   1   -3.64    3.36
 -21   0   1    2.69    3.29
 -21   0   1   -7.64    4.16
 -20   0   1   -6.11    4.24
 -20   0   1    2.56    3.22
 -19   0   1   -0.58    3.86
 -19   0   1    4.44    3.19
 -18   0   1   -3.49    2.21
 -18   0   1   -0.54    3.50
 -17   0   1   -5.09    3.24
 -17   0   1   -1.04    2.08
 -17   0   1    0.28    3.35
 -16   0   1   -3.93    2.80
 -16   0   1   -1.42    3.11
 -16   0   1    0.11    1.93
 -15   0   1   -2.27    2.59
 -15   0   1    2.11    2.75
 -15   0   1    0.34    1.76
 -15   0   1   -1.05    4.32
 -14   0   1    1.91    4.06
 -14   0   1   -1.39    2.30
 -14   0   1    0.94    1.70
 -14   0   1    1.12    2.53
 -13   0   1    0.15    2.32
 -13   0   1   -0.23    2.15
 -13   0   1    1.38    1.43
 -13   0   1    2.26    4.06
 -12   0   1   -0.55    1.88
 -12   0   1    1.89    2.11
  12   0  -1    4.95    3.05
 -11   0   1    4.61    2.57
 -11   0   1    1.99    1.77
 -10   0   1    1.03    2.66
  10   0  -1    1.47    2.47
   9   0  -1    0.06    2.27
  -9   0   1    0.63    3.17
   8   0  -1   -0.33    2.07
  -8   0   1   -0.84    3.44
  -7   0   1   -1.25    3.85
   7   0  -1   -0.95    2.06
  -6   0   1    1.09    3.32
   6   0  -1    0.09    1.86
  -5   0   1   -0.26    3.10
   5   0  -1   -0.06    1.48
  -4   0   1    0.29    2.94
  -3   0   1    1.18    2.93
   2   0  -1    1.04    1.41
  -1   0   1    0.45    1.13
   1   0  -1    0.14    0.77
   1   0  -1    0.33    1.18
   0   0  -1    0.16    1.08
   0   0  -1   -0.70    1.37
   0   0   1    0.10    1.01
  -1   0  -1    0.03    1.37
   1   0   1    0.60    1.14
  -1   0  -1   -0.34    1.32
  -2   0  -1    0.46    1.31
   2   0   1    0.56    1.11
   3   0   1   -1.09    2.65
  -3   0  -1   -0.16    1.36
  -4   0  -1    0.64    1.37
   4   0   1   -0.20    2.52
   5   0   1   -0.17    1.99
   5   0   1    0.06    2.95
  -5   0  -1    0.22    1.54
  -5   0  -1    0.78    3.46
   6   0   1    1.19    3.43
  -6   0  -1   -2.18    3.74
   6   0   1    0.14    1.99
   7   0   1    0.40    1.98
   7   0   1    0.24    3.41
  -7   0  -1    3.42    3.77
  -8   0  -1    1.12    3.89
   8   0   1    0.19    3.10
   9   0   1    0.52    3.24
  -9   0  -1    0.25    3.77
 -10   0  -1    1.15    3.94
  10   0   1    3.00    3.68
 -10   0  -1    2.47    1.74
 -11   0  -1    1.30    1.54
 -11   0  -1    1.66    1.89
 -11   0  -1    3.20    1.85
 -11   0  -1    1.62    4.21
 -11   0  -1    0.46    1.35
  11   0   1    3.20    3.61
 -12   0  -1    3.07    4.28
 -12   0  -1    1.24    1.76
  12   0   1    5.18    2.84
 -12   0  -1    2.41    2.08
 -12   0  -1   -1.08    1.70
 -12   0  -1    0.48    1.80
 -12   0  -1    2.09    1.59
  12   0   1   -1.13    3.22
 -13   0  -1   -0.45    1.95
 -13   0  -1    0.96    2.28
 -13   0  -1   -0.16    1.85
 -13   0  -1   -1.60    4.14
 -13   0  -1    1.33    1.66
 -14   0  -1    1.28    1.95
 -14   0  -1    1.33    4.40
 -14   0  -1   -0.96    2.14
 -14   0  -1    0.15    1.79
 -14   0  -1    0.85    2.55
 -15   0  -1   -0.36    1.97
 -15   0  -1    0.52    2.95
 -15   0  -1    0.62    2.10
 -15   0  -1   -3.59    2.43
 -16   0  -1    1.97    2.39
 -16   0  -1    0.31    3.19
 -16   0  -1    0.40    2.20
 -16   0  -1    0.24    2.05
 -17   0  -1    0.91    3.32
 -17   0  -1    1.80    2.64
 -17   0  -1    1.23    2.44
 -18   0  -1    0.96    2.55
 -18   0  -1    5.37    2.77
 -18   0  -1   -2.62    3.62
 -19   0  -1   -3.04    4.03
 -19   0  -1    1.17    2.68
 -19   0  -1   -1.74    2.68
 -20   0  -1    0.76    2.78
 -20   0  -1   -3.66    2.58
 -20   0  -1   -4.60    4.04
 -21   0  -1   -0.21    2.41
 -21   0  -1   -5.11    4.17
 -21   0  -1   -1.53    2.75
 -22   0  -1   -0.07    3.73
 -22   0  -1   -0.91    2.72
 -23   0  -1    1.47    3.59
 -23   0  -1   -2.51    2.71
 -24   0  -1    4.79    3.53
 -24   0  -1   -6.20    2.65
 -25   0  -1    3.25    2.20
 -25   0  -1   -0.06    3.23
 -26   0  -1    0.07    1.82
 -26   0  -1   -0.76    2.87
 -27   0  -1    0.09    2.51
 -27   0  -1    0.15    1.49
 -28   0  -1   -1.54    2.07
 -29   0  -1    1.04    1.37
 -29  -1   1   -0.49    1.64
 -29   1   1   -0.28    1.68
 -29   1   1    1.38    1.25
 -28  -1   1    1.97    2.30
 -28   1   1    1.46    1.75
 -28  -1   1    1.74    1.68
  28  -1  -1    1.97    1.90
 -28   1   1    2.64    2.28
 -27  -1   1    3.63    2.79
 -27  -1   1   -1.45    2.21
 -27   1   1   -0.28    2.74
 -27   1   1    3.23    2.17
 -26   1   1    1.09    3.10
 -26  -1   1    3.49    3.14
 -26  -1   1   -1.01    2.50
 -26   1   1    3.24    2.51
 -25  -1   1    0.67    2.78
 -25  -1   1    0.66    3.38
 -25   1   1    1.54    2.70
 -25   1   1    0.12    3.49
 -24  -1   1    4.62    3.02
 -24  -1   1   -0.39    3.83
 -24   1   1    1.20    3.05
 -24   1   1    3.53    3.82
 -23  -1   1    3.04    4.07
 -23  -1   1    8.11    3.27
 -23   1   1    9.08    4.06
 -23   1   1    0.80    3.20
 -22  -1   1   10.15    4.34
 -22   1   1   16.37    3.59
 -22   1   1   14.20    4.12
 -22  -1   1   18.39    3.60
 -21   1   1   11.47    3.54
 -21   1   1   12.59    4.34
 -21  -1   1   10.01    4.25
 -21  -1   1   14.60    3.47
 -20   1   1   -2.03    3.28
 -20  -1   1   -8.21    3.76
 -20   1   1   -0.82    3.76
 -20  -1   1    0.82    3.95
 -19   1   1    4.36    3.85
 -19  -1   1   -1.94    3.49
 -19  -1   1   -0.78    3.75
 -19   1   1   -3.30    3.26
 -18   1   1    8.31    3.61
 -18  -1   1    2.31    3.33
 -18  -1   1    5.23    3.81
 -18   1   1    4.68    3.10
 -17  -1   1   11.70    3.66
 -17   1   1    8.88    2.98
 -17  -1   1    5.11    3.24
  17   1  -1   15.04    5.09
 -17   1   1    0.06    3.62
 -16  -1   1   11.09    3.25
 -16   1   1    5.88    3.41
 -16  -1   1   14.57    3.54
 -16   1   1   12.38    2.91
  16   1  -1   19.85    4.72
 -15  -1   1   54.25    4.77
 -15   1   1   52.25    4.53
 -15   1   1   45.92    4.89
  15   1  -1   60.32    5.91
  14  -1  -1   70.03    9.69
 -14   1   1   65.48    4.90
 -14   1   1   62.44    5.35
  14   1  -1   74.26    6.48
 -14  -1   1   69.56    5.38
 -14   1   1   73.65    5.26
 -14   1   1   51.99    6.94
  14   1  -1   62.09    5.70
 -13  -1   1   77.65    5.73
 -13   1   1   79.26    5.76
  13  -1  -1   68.64    6.72
 -13   1   1   70.40    7.48
  13  -1  -1   80.33    9.97
 -13   1   1   71.52    5.30
  13   1  -1   77.38    6.70
 -13   1   1   83.58    5.56
  13   1  -1   65.84    6.01
  12  -1  -1   83.41    9.64
 -12   1   1   80.18    5.37
 -12   1   1   79.78    5.20
 -12   1   1   62.74    4.88
  12   1  -1   82.58    6.22
 -12   1   1   73.49    7.20
  12  -1  -1   70.16    6.36
  11   1  -1  158.69    9.71
  11  -1  -1  148.57   13.03
 -11  -1   1  133.25    8.84
 -11   1   1  138.94   10.79
 -11   1   1  142.63    9.10
  10  -1  -1   29.68    6.11
 -10   1   1   18.47    3.61
  10   1  -1   20.64    4.92
 -10   1   1   22.99    4.08
   9  -1  -1   12.35    5.02
  -9   1   1   10.84    3.32
   9   1  -1    6.05    4.32
  -9   1   1    3.65    2.86
   8   1  -1    3.12    3.77
   8  -1  -1    4.31    4.73
  -8   1   1   -0.28    2.90
  -8   1   1    2.30    2.75
   7   1  -1   -1.06    3.84
  -7   1   1   -0.57    2.58
  -7  -1   1    1.20    3.02
   7  -1  -1    1.23    4.11
  -7  -1   1    1.98    2.39
   6  -1  -1   16.51    4.69
  -6  -1   1   17.20    2.88
   6   1  -1   19.77    4.64
  -6   1   1   12.82    2.97
  -6  -1   1   15.56    3.60
  -5   1   1  238.45   14.68
   5   1  -1  233.77   15.89
   5  -1  -1  258.91   16.24
   4   1  -1 1132.92   74.95
  -4   1   1 1288.02   75.13
   4  -1  -1 1539.72   76.47
  -4  -1   1 1214.77   75.59
   4   1  -1 1408.50   76.29
  -4  -1   1 1040.97   75.64
   3  -1  -1  547.63   33.47
  -3   1   1  486.00   33.51
  -3  -1   1  528.37   33.03
  -2  -1   1 1452.29   83.43
  -2   1   1 1211.27   83.67
   2  -1  -1 1319.10   83.80
  -1   1   1 1473.35  111.38
   1  -1  -1 1556.26  111.40
   1   1  -1 1714.62  111.27
   0   1  -1  490.75   23.39
   0   1   1  272.99   23.14
   0  -1   1  416.63   22.96
   0   1   1  277.08   23.12
  -1   1  -1 4439.16  246.82
   1   1   1 4034.72  247.10
  -2   1  -1  575.23   38.37
  -2   1  -1  668.04   38.36
   2   1   1  579.08   38.78
   3  -1   1 1054.71   71.24
   3   1   1 1308.72   71.57
  -3   1  -1 1094.60   70.65
  -3   1  -1 1200.33   70.98
  -4  -1  -1  356.98   24.80
  -4   1  -1  412.54   24.35
   4  -1   1  356.44   24.83
  -5   1  -1   74.16    5.92
  -5  -1  -1   78.57    6.96
   5  -1   1   69.17    7.02
  -5   1  -1   85.09    6.86
  -6   1  -1   13.49    3.67
   6   1   1   10.75    3.29
  -6   1  -1   11.89    2.53
  -6  -1  -1    7.17    3.65
  -7  -1  -1    8.31    3.42
  -7   1  -1    5.78    3.46
  -7   1  -1    5.21    2.35
   7   1   1    4.74    3.16
   8   1   1    4.65    3.65
  -8  -1  -1    3.46    0.76
  -8   1  -1    7.54    2.27
  -8   1  -1    8.43    3.68
  -9   1  -1   23.92    3.03
  -9   1  -1   25.80    4.53
  -9  -1  -1   16.67    1.61
   9   1   1   24.90    4.27
  10  -1   1   12.62    3.71
  10   1   1   12.49    3.62
 -10   1  -1    8.62    4.02
 -10  -1  -1    6.70    1.18
 -10   1  -1   16.26    2.64
 -11  -1  -1  213.19   12.21
 -11   1  -1  227.71   12.30
 -11   1  -1  219.02   12.22
 -11   1  -1  205.52   12.20
 -11   1  -1  215.49   12.51
 -11   1  -1  224.96   15.04
  11   1   1  182.29   13.63
  11  -1   1  216.67   14.65
 -11   1  -1  197.33   13.19
 -11  -1  -1  188.44   15.42
 -11  -1  -1  200.04   12.19
 -12   1  -1   43.70    4.83
 -12   1  -1   54.11    4.42
  12   1   1   40.75    5.65
 -12  -1  -1   48.98    4.22
 -12   1  -1   54.79    4.07
 -12   1  -1   52.59    4.08
 -12  -1  -1   53.42    7.51
 -12   1  -1   61.77    4.07
  12  -1   1   57.71    6.46
 -12  -1  -1   51.12    4.07
  12   1   1   52.48    5.10
 -12   1  -1   53.35    6.71
 -12  -1  -1   50.29    4.05
  13   1   1   82.76    6.68
 -13   1  -1   70.69    8.21
 -13  -1  -1   72.14    5.64
 -13   1  -1   75.09    5.69
 -13   1  -1   64.26    6.46
 -13  -1  -1   83.77    5.67
 -13  -1  -1   82.35    5.82
 -13   1  -1   79.36    6.01
  13  -1   1   71.14    7.96
 -13  -1  -1   82.61    5.50
 -13  -1  -1   74.66    9.15
 -13   1  -1   75.94    5.54
 -13   1  -1   77.95    5.62
 -13   1  -1   87.31    5.71
 -14  -1  -1   61.04    4.30
 -14  -1  -1   46.75    4.26
 -14  -1  -1   50.11    4.02
 -14   1  -1   43.10    6.78
 -14   1  -1   53.72    4.31
 -14   1  -1   44.81    4.64
  14   1   1   54.02    5.49
 -14  -1  -1   54.95    4.44
 -14   1  -1   59.19    4.28
 -14   1  -1   54.95    4.28
 -14   1  -1   49.45    4.06
  14  -1   1   49.38    6.47
 -15  -1  -1   25.87    2.64
 -15   1  -1   23.87    3.01
 -15  -1  -1   24.14    2.86
  15   1   1   27.97    4.54
 -15  -1  -1   22.99    3.16
 -15  -1  -1   20.03    2.97
 -15   1  -1   24.28    3.71
 -15   1  -1   21.89    2.94
 -16  -1  -1    2.70    2.73
 -16  -1  -1    0.35    1.83
  16   1   1    7.88    4.01
 -16   1  -1   -3.30    3.30
 -16  -1  -1    2.36    2.33
 -16   1  -1    2.53    2.54
 -16   1  -1    2.67    2.55
 -16  -1  -1    5.31    3.33
 -17  -1  -1   10.68    2.18
 -17   1  -1    8.97    2.80
 -17  -1  -1   13.60    2.62
 -17   1  -1    9.80    2.72
 -17   1  -1    4.90    3.66
 -17  -1  -1    4.90    2.95
 -17  -1  -1   11.60    3.65
 -18  -1  -1    3.52    2.43
 -18  -1  -1    7.99    3.90
 -18   1  -1    3.83    3.47
 -18   1  -1   -1.12    2.79
 -18   1  -1   -1.23    2.74
 -18  -1  -1   -2.36    3.03
 -19   1  -1   -1.30    2.80
 -19  -1  -1    1.88    2.89
 -19  -1  -1    0.32    3.86
 -19   1  -1   -3.28    2.97
 -19   1  -1    3.92    3.63
 -19  -1  -1    1.26    2.36
 -20   1  -1    0.07    3.75
 -20  -1  -1   -0.66    2.37
 -20   1  -1   -2.58    2.83
 -20  -1  -1    5.95    2.77
 -20  -1  -1   -0.27    3.78
 -21   1  -1   20.43    3.53
 -21  -1  -1   21.49    3.04
 -21   1  -1   27.85    4.58
 -21  -1  -1   29.71    3.51
 -21  -1  -1   26.05    4.65
 -22   1  -1    1.93    3.78
 -22  -1  -1   -1.71    3.94
 -22  -1  -1    2.85    2.70
 -22  -1  -1   -1.85    2.24
 -22   1  -1    2.28    2.74
 -23   1  -1   13.05    3.87
 -23   1  -1    7.10    2.67
 -23  -1  -1    7.26    2.64
 -23  -1  -1    6.81    3.89
 -24  -1  -1    0.25    2.35
 -24   1  -1    1.44    3.39
 -24   1  -1    0.45    2.37
 -24  -1  -1    5.94    3.64
 -25   1  -1    3.71    2.18
 -25  -1  -1   -2.39    2.19
 -25   1  -1   -0.51    3.24
 -25  -1  -1    1.06    3.16
 -26  -1  -1    2.40    1.78
 -26   1  -1   -0.45    2.81
 -26   1  -1    0.42    1.85
 -26  -1  -1    0.98    2.79
 -27  -1  -1    3.23    1.41
 -27   1  -1   -1.12    1.51
 -27  -1  -1    1.80    2.39
 -27   1  -1   -1.82    2.47
 -28   1  -1    4.07    1.95
 -28   1  -1    1.29    1.93
 -28  -1  -1    1.31    1.93
 -28  -2   1    1.10    1.94
 -28   2   1   -0.93    1.60
 -28  -2   1   -1.45    1.54
 -28   2   1    2.54    1.57
 -28   2   1    0.10    2.02
 -27   2   1   -0.98    1.99
 -27  -2   1   -0.99    1.93
 -27  -2   1    3.87    2.49
 -27   2   1    1.83    2.56
 -26   2   1    0.31    2.90
 -26  -2   1    1.33    2.28
 -26   2   1    2.40    2.30
 -26  -2   1    3.11    2.92
 -25  -2   1    4.48    3.45
 -25   2   1    3.55    3.30
 -25   2   1    6.02    2.63
  25  -2  -1    1.18    2.52
 -25  -2   1   10.82    2.81
 -24   2   1   21.80    3.52
 -24  -2   1   24.14    3.49
 -24   2   1   19.80    4.18
 -24  -2   1   20.45    4.36
 -23   2   1    8.12    3.15
 -23   2   1    1.99    3.71
 -23  -2   1    5.76    4.04
 -23  -2   1    5.48    3.12
 -22  -2   1   -3.36    3.47
 -22   2   1   -3.05    3.91
 -22  -2   1    1.66    3.96
 -22   2   1    4.29    3.23
 -21   2   1   16.91    4.25
 -21  -2   1   10.93    3.80
 -21   2   1   17.25    3.70
 -21  -2   1   14.38    4.26
 -20  -2   1    6.91    3.74
 -20  -2   1   10.20    4.20
 -20   2   1    8.10    3.49
 -20   2   1    5.61    3.98
 -19   2   1    5.55    3.48
 -19   2   1   12.79    4.14
  19   2  -1   18.86    5.69
 -19  -2   1   14.78    3.84
 -19  -2   1   14.48    4.26
  18   2  -1   17.76    5.57
 -18   2   1   12.26    4.00
 -18  -2   1   20.17    3.96
 -18   2   1   13.16    3.56
  17   2  -1   33.86    4.63
 -17  -2   1   30.30    4.34
  17   2  -1   40.06    6.02
 -17   2   1   30.34    4.06
 -17   2   1   35.13    4.51
 -16  -2   1   96.41    7.69
  16   2  -1   97.01    7.90
 -16   2   1   93.35    7.40
  16   2  -1  114.42    8.90
 -16   2   1  102.57    7.76
  15   2  -1   46.17    5.00
 -15   2   1   43.88    4.56
  15   2  -1   50.33    6.00
 -15   2   1   46.44    4.44
  14   2  -1   63.86    5.68
  14  -2  -1   61.04    8.72
  14   2  -1   72.47    6.56
 -14   2   1   68.80    5.23
 -14   2   1   69.25    5.40
 -14  -2   1   54.74    4.91
 -13  -2   1   45.48    4.05
  13  -2  -1   46.56    7.43
 -13   2   1   55.33    4.33
  13   2  -1   54.66    5.57
 -13   2   1   58.69    4.55
  13   2  -1   42.55    7.36
  13   2  -1   45.75    4.69
 -12  -2   1   97.16    6.88
  12   2  -1   89.75    7.32
  12  -2  -1  115.75   10.79
 -12   2   1  112.17    7.26
  12   2  -1  107.73   10.37
 -11   2   1   40.18    4.74
  11   2  -1   56.75    4.97
  11  -2  -1   62.65    7.61
 -11  -2   1   43.23    4.51
 -11   2   1   59.81    4.43
 -11  -2   1   60.60    4.04
  11   2  -1   52.79    4.50
  11   2  -1   47.52    6.85
 -10   2   1   29.94    2.91
 -10  -2   1   25.41    3.14
  10   2  -1   24.05    5.52
  10  -2  -1   38.01    5.99
 -10   2   1   24.41    3.86
 -10  -2   1   29.61    2.49
  10   2  -1   25.58    3.25
 -10  -2   1   27.66    3.97
  -9  -2   1  121.40    8.91
   9   2  -1  113.53   10.99
   9  -2  -1  155.17   11.44
   9   2  -1  122.45    8.88
  -9  -2   1  125.49    9.47
  -8  -2   1   92.87    7.92
   8   2  -1  107.94    7.39
   8   2  -1  107.80    9.60
  -8  -2   1   96.67    7.50
   7  -2  -1   84.51    7.97
  -7  -2   1   89.31    6.60
   7   2  -1   90.26    8.85
   7   2  -1   84.49    6.33
   6  -2  -1  192.45   14.45
   6   2  -1  209.74   13.20
   6   2  -1  188.72   15.30
  -6  -2   1  197.29   13.39
   5   2  -1 1529.19  101.44
  -5  -2   1 1656.09  100.20
   5  -2  -1 1587.57  100.97
  -4  -2   1  340.21   21.20
   4  -2  -1  320.63   20.88
   4  -2  -1  325.12   21.92
  -3  -2   1  296.06   16.25
   3   2  -1  207.55   16.56
  -3   2   1  261.49   17.10
   3  -2  -1  280.71   16.88
  -3  -2   1  212.86   15.91
   2   2  -1  228.22   14.94
  -2  -2   1  187.77   13.82
   2   2  -1  188.69   14.27
   2  -2  -1  221.69   15.17
  -2  -2   1  244.63   13.94
  -2   2   1  190.78   14.46
   1   2  -1 1549.47   85.84
   1  -2  -1 1200.23   85.78
   1   2  -1 1273.81   85.29
  -1   2   1 1167.02   85.56
  -1  -2   1 1589.16   85.20
   0  -2  -1 3368.67  251.21
   0   2  -1 4462.23  251.13
   0  -2   1 4474.58  250.72
   0   2  -1 4245.75  250.93
   0   2   1 3438.49  251.11
  -1   2  -1  235.61   16.90
  -1  -2  -1  244.24   17.44
  -1   2  -1  269.05   17.03
   1   2   1  277.74   17.86
   2   2   1   37.76    5.12
  -2  -2  -1   29.15    4.48
   2   2   1   28.50    2.98
  -3   2  -1  477.56   22.42
   3   2   1  487.61   23.58
   4  -2   1  665.52   39.25
   4   2   1  815.31   40.79
   4  -2   1  721.61   40.21
  -4   2  -1  717.01   39.85
  -4   2  -1  646.75   39.30
  -5   2  -1  908.64   52.87
   5  -2   1  887.91   53.24
  -5   2  -1  739.08   52.17
   5  -2   1  865.45   52.74
   5   2   1  925.61   53.56
  -6  -2  -1  126.09    9.79
   6  -2   1  139.74    9.23
   6  -2   1  141.47    9.61
   6   2   1  138.73    9.68
  -6   2  -1  129.06    8.75
   7   2   1   67.80    6.03
  -7   2  -1   69.02    5.24
  -7  -2  -1   71.43    6.54
   7  -2   1   66.79    6.09
   7   2   1   83.40    6.33
  -8  -2  -1  138.75   10.77
   8   2   1  126.82   10.68
   8   2   1  146.66   10.84
  -8   2  -1  122.86    9.86
   9   2   1   36.97    6.21
  -9   2  -1   40.25    3.67
  -9  -2  -1   50.88    3.34
   9   2   1   44.63    5.55
  -9   2  -1   39.38    4.74
  -9  -2  -1   37.68    5.43
 -10   2  -1   64.63    4.80
  10   2   1   58.59    7.67
 -10   2  -1   57.79    4.66
 -10  -2  -1   75.19    4.67
 -10  -2  -1   61.17    6.84
 -10   2  -1   68.91    5.05
  10   2   1   69.54    6.97
 -10   2  -1   67.52    6.20
 -11   2  -1   21.85    3.82
 -11   2  -1   24.78    2.63
 -11   2  -1   22.39    2.46
 -11  -2  -1   24.71    2.49
 -11   2  -1   29.85    3.08
  11   2   1   27.03    5.54
 -11  -2  -1   23.59    2.42
 -11   2  -1   22.16    2.58
  11   2   1   20.29    4.30
 -12  -2  -1  167.77   10.50
  12   2   1  155.23   13.13
 -12   2  -1  153.48   10.52
 -12   2  -1  175.84   10.84
 -12   2  -1  128.16   11.70
  12  -2   1  165.77   14.27
 -12   2  -1  155.67   10.44
  12   2   1  156.77   12.76
 -12   2  -1  164.16   10.60
  13  -2   1   51.92    7.64
  13   2   1   54.45    5.26
 -13   2  -1   44.46    3.94
 -13   2  -1   42.18    3.87
 -13   2  -1   47.16    4.25
 -13   2  -1   42.23    3.70
 -13   2  -1   32.56    4.81
 -13  -2  -1   48.29    3.79
 -14  -2  -1   51.02    4.21
  14   2   1   50.79    5.60
 -14   2  -1   52.84    4.41
 -14   2  -1   44.82    4.36
 -14   2  -1   50.65    4.07
 -14   2  -1   57.34    4.87
 -15  -2  -1   50.63    4.35
 -15  -2  -1   50.83    4.66
 -15   2  -1   49.44    4.57
 -15   2  -1   53.59    4.57
  15   2   1   55.78    6.07
 -15   2  -1   51.62    4.99
 -16   2  -1   69.54    5.90
  16   2   1   83.54    7.31
 -16  -2  -1   82.09    6.15
 -16  -2  -1   68.84    5.64
 -16   2  -1   74.89    6.32
 -17  -2  -1   28.40    3.78
 -17   2  -1   21.52    3.48
 -17   2  -1   26.74    4.11
 -17  -2  -1   23.30    3.13
 -18  -2  -1    5.00    2.45
 -18  -2  -1    4.35    3.19
 -18   2  -1    4.07    2.82
 -18   2  -1    3.30    3.63
  18   2   1   12.72    5.03
 -19   2  -1   11.71    3.07
 -19   2  -1   15.21    4.11
 -19  -2  -1   16.81    4.11
 -19  -2  -1   10.18    3.34
 -19  -2  -1   15.91    2.64
 -20  -2  -1   17.01    2.58
 -20  -2  -1   20.25    4.47
 -20   2  -1   17.97    3.25
 -20   2  -1    8.81    4.00
 -20  -2  -1    9.94    3.22
 -21  -2  -1    1.93    2.08
 -21   2  -1    1.40    3.75
 -21   2  -1    5.04    2.83
 -21  -2  -1    1.77    3.98
 -21  -2  -1    8.05    2.80
 -22   2  -1    0.75    3.71
 -22  -2  -1   -0.07    3.94
 -22  -2  -1    5.07    2.59
 -22   2  -1    4.55    2.63
 -23  -2  -1   22.06    2.98
 -23   2  -1   15.05    3.96
 -23   2  -1   15.02    2.97
 -23  -2  -1   16.93    4.18
 -24  -2  -1    9.75    2.45
 -24   2  -1    6.59    3.41
 -24  -2  -1    6.51    3.64
 -24   2  -1    8.81    2.59
 -25   2  -1    6.90    3.17
 -25   2  -1    1.95    2.05
 -25  -2  -1    0.16    3.14
 -25  -2  -1    0.40    2.01
 -26   2  -1    1.85    2.54
 -26  -2  -1    5.12    2.72
 -26   2  -1    0.06    1.77
 -26  -2  -1   -1.66    1.65
 -26   2  -1    0.05    2.60
 -27  -2  -1    1.49    2.18
 -27   2  -1    1.66    1.39
 -27   2  -1    0.12    2.07
 -27   2  -1   -2.01    2.20
 -28  -2  -1   -0.66    1.61
 -28   2  -1   -0.33    1.46
 -28   2  -1   -0.81    1.61
 -28  -3   1    3.42    1.53
 -28   3   1    1.04    1.20
 -27   3   1    4.62    2.17
 -27  -3   1    1.68    1.57
 -27   3   1    4.45    1.80
 -27  -3   1    3.49    2.11
 -26  -3   1    1.62    2.01
 -26   3   1    2.89    1.84
 -26   3   1    0.13    2.56
 -26   3   1    2.52    2.09
 -26  -3   1   -0.13    2.77
 -25   3   1    6.46    2.34
 -25  -3   1    3.62    3.09
 -25   3   1    6.86    3.06
 -25   3   1    5.56    2.56
 -25  -3   1    9.03    2.57
 -24  -3   1    3.28    2.61
 -24   3   1   -4.37    3.29
 -24   3   1   -3.06    2.69
 -24  -3   1    0.74    3.40
 -23   3   1    4.87    2.98
 -23  -3   1    2.55    3.74
 -23   3   1    3.49    3.55
 -23  -3   1   -0.94    3.07
 -22  -3   1   -1.18    3.23
 -22   3   1    4.05    3.13
 -22   3   1   -2.26    3.60
 -22  -3   1    0.46    3.84
 -21  -3   1   11.78    3.71
  21   3  -1   25.91    5.93
 -21   3   1   13.98    3.59
 -21  -3   1   20.09    4.37
 -21   3   1   13.65    4.23
 -20  -3   1   14.00    3.94
 -20   3   1   22.51    3.87
  20   3  -1   24.64    6.14
 -20   3   1   11.46    4.17
 -19   3   1  139.68   10.38
  19   3  -1  163.25   12.17
 -19  -3   1  145.98   10.52
 -19   3   1  138.07   10.77
  18   3  -1   30.05    4.81
 -18  -3   1   33.30    4.65
  18   3  -1   35.36    6.47
 -18   3   1   28.54    4.69
 -18   3   1   36.06    4.35
 -17   3   1   31.36    4.04
 -17   3   1   22.37    4.44
  17   3  -1   29.62    6.16
  17   3  -1   25.21    4.69
  16   3  -1    2.96    3.56
 -16   3   1    1.96    3.49
 -16   3   1    6.41    2.94
  16   3  -1    2.60    5.11
 -15  -3   1    0.65    2.41
  15   3  -1    1.84    4.90
 -15   3   1    3.40    2.79
 -15   3   1    0.80    3.31
  15   3  -1    2.58    3.32
 -14  -3   1   25.95    3.08
  14   3  -1   25.07    3.81
 -14   3   1   29.31    3.99
  13   3  -1    4.45    2.98
  13   3  -1    3.17    2.81
 -13   3   1    2.81    2.77
 -13  -3   1    3.81    2.03
  12   3  -1   21.10    3.66
 -12  -3   1   21.79    2.46
 -12   3   1   19.75    3.14
  12   3  -1   12.66    2.97
  11   3  -1   56.61    5.66
  11   3  -1   67.08    8.75
 -11  -3   1   76.30    5.22
 -11   3   1   84.37    5.80
  11  -3  -1   80.29    8.18
 -10   3   1  266.46   15.51
 -10  -3   1  228.43   17.01
  10  -3  -1  245.01   17.93
  10   3  -1  223.48   18.74
 -10  -3   1  254.66   15.13
   9  -3  -1   82.19    7.80
   9   3  -1   67.77    5.60
  -9  -3   1   80.91    5.12
   9   3  -1   84.01    9.26
  -9  -3   1   82.79    7.40
  -9   3   1   86.17    5.65
   8   3  -1   10.64    2.26
  -8  -3   1    8.15    2.03
   8   3  -1    8.78    5.16
   8  -3  -1    7.90    3.79
  -8   3   1   10.44    2.03
  -8   3   1   13.58    2.25
   7   3  -1   21.01    6.02
   7   3  -1   19.90    2.44
   7   3  -1   23.83    2.64
  -7   3   1   22.05    2.33
  -7   3   1   21.44    2.58
  -7  -3   1   21.73    2.66
   7  -3  -1   24.53    4.45
   6  -3  -1  167.18   11.36
  -6  -3   1  166.04   11.21
   6  -3  -1  157.31   12.29
   6   3  -1  159.78   13.85
   5  -3  -1  165.44   11.53
  -5  -3   1  163.77   11.45
   5  -3  -1  190.16   12.65
   4  -3  -1  286.52   19.53
   4  -3  -1  278.59   17.27
   4   3  -1  224.58   17.84
   3   3  -1   58.73    7.10
  -3  -3   1   55.96    5.40
   3  -3  -1   73.73    7.68
  -3   3   1   56.77    6.25
   3   3  -1   64.94    6.19
   2  -3  -1  142.84   11.49
  -2   3   1  131.86   10.59
   2   3  -1  133.43   10.21
  -2  -3   1  134.85   10.16
   2   3  -1  139.84   11.08
  -1   3   1  113.90    9.72
   1   3  -1  130.45    9.54
   1  -3  -1  119.07   10.35
  -1   3   1  127.19    8.92
   1   3  -1  136.24   10.38
  -1  -3   1  113.00    9.51
   0   3   1   31.49    3.50
   0   3  -1   28.93    4.18
   0  -3  -1   27.16    4.96
   0   3  -1   33.90    4.76
   0   3   1   28.19    4.66
   1   3   1  219.16   14.67
  -1   3  -1  203.09   14.18
   1   3   1  182.58   13.28
  -1   3  -1  193.36   14.04
  -1  -3  -1  213.55   14.70
  -2  -3  -1  117.81    9.51
  -2   3  -1  107.41    9.02
   2   3   1  107.56    8.14
  -2   3  -1  124.96    9.09
   3   3   1  118.80    8.98
  -3   3  -1  139.37    9.90
  -3   3  -1  145.61    9.96
  -3  -3  -1  121.92   10.28
  -4   3  -1  152.03   10.97
   4   3   1  196.88   12.57
   4   3   1  127.04   10.25
   4  -3   1  179.54   11.75
   5   3   1  260.36   16.39
   5  -3   1  234.94   15.67
   6  -3   1   22.32    2.74
  -6   3  -1   23.79    3.57
  -6   3  -1   31.10    4.27
   6   3   1   39.76    5.19
   6  -3   1   37.60    5.08
   7  -3   1   34.10    5.16
   7   3   1   34.20    3.07
   7   3   1   39.58    5.73
  -7   3  -1   35.71    3.25
  -7   3  -1   34.29    4.60
  -7  -3  -1   40.16    2.87
  -7   3  -1   33.35    2.98
  -7   3  -1   25.78    3.76
   7   3   1   43.99    5.46
   7  -3   1   27.93    3.61
   8  -3   1   61.52    6.91
   8   3   1   61.73    4.73
  -8   3  -1   61.96    4.86
  -8   3  -1   59.84    6.19
  -8   3  -1   62.85    4.62
   8   3   1   63.74    6.74
  -8   3  -1   43.60    4.86
  -8  -3  -1   61.56    4.68
   8  -3   1   48.21    5.49
  -8  -3  -1   70.92    7.48
   8   3   1   68.10    7.30
  -8  -3  -1   76.77    4.49
   9   3   1  107.93    9.79
  -9  -3  -1  101.93    7.70
   9   3   1   98.14   10.40
  -9  -3  -1  107.28   10.18
   9  -3   1   94.62    8.86
  -9   3  -1  112.50    9.34
  -9   3  -1  124.34    7.93
  -9   3  -1  127.29    7.80
   9   3   1  104.65    7.74
  -9  -3  -1  124.18    7.58
  10   3   1  115.91   10.10
 -10  -3  -1  113.18    7.86
 -10   3  -1   98.62    9.40
 -10   3  -1  121.07    7.94
 -10   3  -1  127.21    8.16
  10   3   1  100.42    7.91
 -10  -3  -1  125.13    7.76
  10   3   1  104.26   11.11
 -10  -3  -1  123.02   10.61
  11   3   1   50.77    8.08
 -11  -3  -1   56.02    7.02
 -11   3  -1   64.80    4.99
 -11   3  -1   61.06    4.71
 -11  -3  -1   68.13    4.54
  11   3   1   49.75    4.70
 -11  -3  -1   60.24    4.62
 -12   3  -1    1.72    2.57
  12   3   1   -0.50    2.16
 -12  -3  -1    3.50    1.89
 -12  -3  -1    4.58    2.07
 -12   3  -1    2.51    2.14
  12   3   1    3.64    5.00
 -13  -3  -1   19.84    2.72
 -13   3  -1   20.23    3.40
 -13  -3  -1   17.78    2.63
 -13   3  -1   19.93    2.88
 -14   3  -1   16.47    2.83
 -14  -3  -1    9.60    2.50
 -14   3  -1   15.84    3.41
 -14  -3  -1   15.84    2.70
 -15  -3  -1   -1.44    2.28
 -15   3  -1    0.09    2.51
  15   3   1   -4.72    4.54
 -15   3  -1   -1.40    3.35
 -15  -3  -1   -0.08    2.55
 -16   3  -1   23.84    4.25
  16   3   1   29.79    5.45
 -16  -3  -1   23.64    3.45
 -16  -3  -1   24.80    3.80
 -16  -3  -1   27.60    3.16
 -16   3  -1   26.33    3.48
  17   3   1    8.97    4.98
 -17   3  -1    6.06    2.92
 -17  -3  -1    8.58    3.40
 -17   3  -1    2.73    3.62
 -17  -3  -1    5.04    2.92
 -17  -3  -1    7.14    2.43
  18   3   1  142.96   10.33
 -18   3  -1  124.83    9.14
 -18  -3  -1  108.15    8.55
 -18  -3  -1  114.19    8.59
 -18   3  -1  114.66    8.54
 -18  -3  -1  114.15    8.07
 -19  -3  -1   56.09    4.81
 -19   3  -1   63.01    6.22
 -19  -3  -1   68.41    5.64
 -19   3  -1   63.05    5.48
 -20   3  -1   12.70    3.15
 -20  -3  -1    9.70    3.08
 -20   3  -1   11.68    4.12
 -20  -3  -1   21.04    4.39
 -21   3  -1    4.30    3.63
 -21  -3  -1    5.61    3.89
 -21  -3  -1    1.08    2.74
 -21   3  -1    3.04    2.77
 -22  -3  -1    0.26    2.42
 -22   3  -1   -0.10    2.56
 -22   3  -1   -0.46    3.45
 -22  -3  -1    2.96    3.63
 -23   3  -1    2.24    3.22
 -23   3  -1    1.27    2.41
 -23  -3  -1    5.70    2.36
 -23   3  -1    4.49    3.02
 -23  -3  -1    3.16    3.48
 -24   3  -1    0.52    2.22
 -24  -3  -1    3.29    2.00
 -24  -3  -1    1.47    3.24
 -24   3  -1    3.21    3.00
 -24   3  -1    6.00    2.78
 -25   3  -1    5.10    2.39
 -25   3  -1    2.51    2.74
 -25  -3  -1    2.27    1.70
 -25  -3  -1    3.42    2.85
 -25   3  -1    0.84    1.87
 -26  -3  -1    1.88    2.38
 -26   3  -1    1.31    1.92
 -26   3  -1    2.15    2.32
 -26   3  -1    1.60    1.52
 -27   3  -1   -1.66    1.76
 -27  -3  -1    0.78    1.74
 -27  -4   1    2.10    1.42
 -26  -4   1   -0.90    2.14
 -26   4   1    0.66    1.59
 -26   4   1    3.14    1.76
 -26  -4   1    2.02    1.53
 -25   4   1    3.76    2.13
  25  -4  -1    0.76    2.37
 -25  -4   1    1.62    2.59
 -25  -4   1    3.27    1.98
 -24   4   1   17.82    2.90
 -24  -4   1   18.84    3.48
 -24   4   1   13.03    3.26
 -24  -4   1   18.31    2.78
 -23  -4   1    6.09    2.88
 -23   4   1    6.29    2.86
 -23   4   1    7.39    3.36
 -23  -4   1   10.81    3.48
 -22  -4   1    5.24    3.12
 -22   4   1    3.08    3.39
 -22  -4   1    7.60    3.62
 -22   4   1    3.89    2.92
 -21  -4   1    6.55    3.82
 -21   4   1    2.75    3.10
 -21  -4   1    3.86    3.30
 -21   4   1    0.40    3.65
  21   4  -1    9.95    5.22
 -20   4   1    6.22    3.80
 -20   4   1    3.45    3.19
 -20  -4   1    9.03    3.62
  20   4  -1    8.41    5.57
  19   4  -1   29.89    4.69
 -19  -4   1   36.26    4.67
  19   4  -1   40.44    6.56
 -19   4   1   34.69    4.44
 -19   4   1   31.75    4.85
 -18   4   1   28.17    4.13
  18   4  -1   31.60    4.67
  18   4  -1   40.57    6.79
 -18   4   1   24.48    4.77
  17   4  -1   97.32    8.75
 -17   4   1  110.89    8.41
 -17   4   1  110.47    8.79
 -16   4   1   86.84    7.32
  16   4  -1   85.98    7.41
 -16  -4   1   74.45    6.40
 -15  -4   1    5.78    2.50
 -15   4   1    8.10    3.59
  15   4  -1   11.68    3.79
 -14   4   1   29.95    4.11
  14   4  -1   29.20    4.48
 -14  -4   1   25.21    3.22
  14   4  -1   24.31    4.11
  13   4  -1   34.43    4.77
 -13  -4   1   43.80    3.94
 -13   4   1   52.27    4.84
  13   4  -1   42.98    5.23
 -12   4   1   34.69    3.97
 -12  -4   1   29.24    2.99
 -11   4   1   11.11    3.13
 -11  -4   1   13.20    2.05
  11   4  -1    7.45    3.08
  10   4  -1   26.70    3.64
 -10  -4   1   29.14    2.69
 -10   4   1   29.97    3.58
  -9   4   1   68.62    5.18
  -9   4   1   68.68    5.40
   9   4  -1   51.03    5.29
  -9  -4   1   68.71    4.64
   9   4  -1   61.70    5.57
  -8  -4   1   84.28    5.25
  -8   4   1   78.24    5.89
   8   4  -1   66.71    5.74
  -8   4   1   73.70    5.64
   8   4  -1   66.62    5.82
  -7   4   1  325.97   19.27
   7   4  -1  288.02   19.20
   7   4  -1  276.94   19.23
  -7   4   1  264.03   20.58
  -7   4   1  332.18   19.42
   7   4  -1  276.20   22.96
  -7  -4   1  314.71   18.91
   7  -4  -1  266.79   22.82
   7   4  -1  280.47   19.23
   6   4  -1  197.58   12.81
  -6   4   1  192.96   12.72
   6  -4  -1  196.35   16.54
   6   4  -1  183.46   12.71
  -6  -4   1  202.32   12.42
  -6   4   1  183.01   14.18
   5   4  -1    9.98    1.99
   5  -4  -1   10.03    5.04
   5   4  -1    7.84    1.96
  -5   4   1    8.52    2.04
   5   4  -1    6.28    5.22
  -5   4   1    9.53    3.26
   5  -4  -1    7.83    2.55
   5   4  -1   10.78    2.02
   5  -4  -1    7.63    2.56
   4  -4  -1  361.39   24.26
   4   4  -1  388.81   23.44
   4  -4  -1  376.26   23.65
  -4   4   1  396.08   23.33
  -4   4   1  369.65   23.40
   4   4  -1  344.70   26.63
  -4   4   1  352.43   24.70
   4   4  -1  294.93   24.81
   4   4  -1  352.42   23.35
   4  -4  -1  370.32   26.70
  -3   4   1   46.42    5.55
  -3   4   1   45.39    3.84
  -3   4   1   50.15    3.65
   3  -4  -1   50.77    4.25
  -3   4   1   42.34    5.06
   3   4  -1   40.22    6.86
   3   4  -1   39.05    5.55
   3  -4  -1   44.81    6.79
   3   4  -1   47.98    4.12
   3   4  -1   45.61    3.76
   3   4  -1   55.44    3.87
  -3  -4   1   35.31    5.13
  -2   4   1  294.46   19.11
  -2   4   1  314.04   17.73
   2   4  -1  270.56   17.88
  -2   4   1  318.19   17.96
   2   4  -1  231.46   19.27
   2   4  -1  271.95   20.51
   2   4  -1  176.92   17.94
   2   4  -1  279.21   17.72
   2   4  -1  303.39   17.82
   2   4  -1  288.05   17.75
   2  -4  -1  275.35   20.72
  -2   4   1  283.50   17.81
  -2   4   1  302.35   19.63
  -2  -4   1  225.65   19.06
   1   4  -1  113.11    9.04
   1  -4  -1   95.56    9.58
   1   4  -1  100.95    6.82
  -1  -4   1   82.32    8.65
   1   4  -1  114.61    9.84
   1   4  -1  108.00    7.11
  -1   4   1   99.21    8.66
  -1   4   1   83.31    6.87
   1   4  -1  117.94    6.90
  -1   4   1   85.05    7.87
  -1   4   1  101.97    7.09
   0   4  -1   56.18    5.98
   0   4  -1   60.13    3.95
   0  -4  -1   49.30    6.41
   0   4  -1   52.63    6.49
   0  -4   1   54.75    6.47
   0   4   1   46.98    5.75
   0   4   1   46.07    4.07
   0   4  -1   54.23    4.27
   0   4   1   50.35    4.30
   0   4   1   45.50    5.04
  -1   4  -1  323.88   19.46
  -1   4  -1  278.21   19.54
  -1   4  -1  311.81   21.26
   1   4   1  296.95   19.44
   1  -4   1  306.51   21.98
   1   4   1  301.30   20.60
   1   4   1  340.93   21.76
  -1   4  -1  309.37   19.64
  -1  -4  -1  343.51   19.77
   1   4   1  299.07   19.67
  -1   4  -1  310.04   21.73
  -1  -4  -1  297.27   21.94
   2   4   1   96.69    8.41
  -2   4  -1   92.56    8.33
   2   4   1   86.71    6.34
  -2   4  -1   83.78    6.19
  -2  -4  -1   83.97    8.31
  -2   4  -1   87.84    8.02
   2   4   1   73.28    6.99
   2   4   1   87.42    5.96
  -2   4  -1   93.09    5.97
   2  -4   1   70.38    8.41
  -3   4  -1  255.28   19.12
  -3   4  -1  258.10   17.30
  -3   4  -1  268.54   19.20
   3   4   1  266.90   17.23
  -3   4  -1  269.15   17.35
  -3   4  -1  288.17   17.20
  -3  -4  -1  259.13   19.47
   3   4   1  224.74   18.11
   3   4   1  291.78   17.32
   3   4   1  292.34   19.99
   4   4   1   80.13    5.58
  -4   4  -1   72.05    7.37
  -4   4  -1   81.34    5.72
   4   4   1   72.02    5.47
  -4   4  -1   79.14    7.61
   4  -4   1   81.79    7.77
  -4   4  -1   78.15    5.61
  -4   4  -1   90.28    5.43
   5  -4   1    6.47    3.47
  -5   4  -1    8.91    2.00
  -5   4  -1    8.54    1.55
  -5   4  -1    8.58    1.98
  -5  -4  -1    3.71    2.33
   5   4   1    4.18    1.73
   5   4   1    5.54    1.88
  -5   4  -1    7.70    3.59
  -5   4  -1    6.27    3.55
   5   4   1    3.19    2.60
   6  -4   1  619.81   37.74
   6   4   1  559.74   38.05
  -6  -4  -1  570.27   35.28
  -6   4  -1  457.78   36.62
  -6   4  -1  562.92   35.25
  -6   4  -1  579.53   35.44
   6   4   1  554.15   35.43
  -6  -4  -1  563.77   35.46
  -6   4  -1  581.57   35.54
  -7  -4  -1   48.28    3.73
  -7   4  -1   47.29    3.88
   7   4   1   48.21    6.78
  -7   4  -1   45.06    4.30
  -7   4  -1   53.15    4.09
   7  -4   1   50.15    6.19
  -7  -4  -1   48.17    4.21
  -7   4  -1   50.61    3.64
   7   4   1   41.05    3.98
  -8  -4  -1   99.73   10.49
  -8   4  -1  110.88    7.47
  -8   4  -1  124.52    7.84
  -8   4  -1  119.14    8.06
   8   4   1  110.62    7.93
  -8  -4  -1  107.60    7.79
  -8  -4  -1  122.22    7.61
  -8   4  -1   96.25    7.67
   9   4   1   14.87    2.73
  -9   4  -1   12.40    1.73
  -9  -4  -1   11.70    2.48
   9   4   1    7.73    2.60
  -9   4  -1   12.23    2.25
  -9   4  -1   10.54    2.79
  -9  -4  -1   15.83    2.07
  -9   4  -1   13.57    2.46
 -10  -4  -1   20.21    2.89
 -10   4  -1   20.42    2.79
 -10  -4  -1   25.33    2.56
 -10   4  -1   22.48    3.04
 -10   4  -1   21.51    3.32
  10   4   1   22.05    3.09
 -11  -4  -1   22.08    3.10
 -11   4  -1   25.32    3.12
  11   4   1   19.78    3.19
 -11   4  -1   22.89    3.28
 -11   4  -1   28.25    3.67
 -11  -4  -1   31.18    2.84
  12   4   1   12.51    2.98
 -12   4  -1   17.96    3.02
 -12   4  -1   19.97    3.52
 -12  -4  -1   16.86    2.73
 -12   4  -1   19.63    2.99
 -12  -4  -1   19.66    2.61
 -13   4  -1   64.67    5.72
 -13  -4  -1   75.39    5.48
 -13   4  -1   75.20    6.12
 -13  -4  -1   75.06    5.38
  13   4   1   53.83    5.71
 -13   4  -1   75.56    5.79
 -14  -4  -1   11.05    2.45
 -14   4  -1   11.89    3.01
 -14   4  -1   13.54    3.08
 -14   4  -1   14.88    3.71
 -14  -4  -1   12.43    2.70
  14   4   1   10.33    3.03
 -15  -4  -1   12.35    2.86
 -15   4  -1   12.96    3.26
 -15  -4  -1   11.70    2.54
 -15   4  -1   10.89    3.69
 -15   4  -1   13.48    3.11
 -16  -4  -1  128.94    9.10
 -16   4  -1  138.36    9.32
 -16   4  -1  129.74    9.39
 -16   4  -1  134.22    9.72
  16   4   1  153.09   10.92
 -16  -4  -1  112.79    8.68
 -17   4  -1   48.49    5.56
 -17  -4  -1   48.50    4.99
 -17   4  -1   47.85    4.83
 -17  -4  -1   53.17    4.80
 -17   4  -1   46.53    4.86
  17   4   1   51.50    6.64
 -18   4  -1   48.25    5.54
 -18  -4  -1   49.73    4.89
 -18  -4  -1   56.14    5.07
 -18   4  -1   49.76    5.00
 -18   4  -1   51.22    4.98
  18   4   1   66.50    6.84
 -19   4  -1    7.92    3.07
 -19  -4  -1    9.94    3.10
  19   4   1   12.49    5.11
 -19   4  -1    6.90    2.90
 -19   4  -1    6.28    3.74
 -20   4  -1    1.48    3.56
 -20  -4  -1    5.72    2.77
 -20   4  -1    0.53    2.76
 -20   4  -1    1.75    2.72
 -21  -4  -1    3.29    3.63
  21   4   1   12.51    4.64
 -21   4  -1    3.27    2.59
 -21   4  -1   -1.34    3.34
 -21  -4  -1    4.29    2.56
 -21   4  -1    3.37    2.62
 -22   4  -1    6.99    3.33
 -22   4  -1   10.34    2.72
 -22  -4  -1    6.73    2.46
 -22   4  -1   11.44    2.75
 -22  -4  -1   15.92    3.67
 -23  -4  -1   20.97    2.47
 -23   4  -1   14.64    2.67
 -23   4  -1   17.89    2.74
 -23  -4  -1   15.68    3.55
 -23   4  -1   15.92    3.40
 -24   4  -1    5.51    2.68
 -24   4  -1    6.24    2.01
 -24  -4  -1    8.58    2.88
 -24   4  -1    7.34    2.07
 -24  -4  -1    8.04    1.70
 -25  -4  -1    2.81    2.34
 -25   4  -1    1.91    1.63
 -25   4  -1    4.49    2.02
 -26   4  -1    0.21    1.55
 -26  -4  -1    3.47    1.73
 -25   5   1   -0.33    1.52
 -25  -5   1   -0.66    1.84
 -25  -5   1    1.18    1.19
 -24  -5   1    3.75    1.72
 -24   5   1    0.49    1.96
 -24   5   1    1.63    1.53
 -24  -5   1    2.23    2.30
 -23  -5   1    3.83    2.70
 -23  -5   1    0.29    2.08
 -23   5   1    1.81    2.19
 -23   5   1    0.70    1.83
 -22   5   1    3.00    2.13
 -22  -5   1    4.47    3.06
 -22  -5   1    1.29    2.60
 -22   5   1   -0.45    2.42
  22  -5  -1    1.42    2.58
  21  -5  -1    8.46    3.14
 -21   5   1   12.54    3.05
 -21  -5   1   13.97    3.20
  21   5  -1   20.88    4.99
 -20  -5   1    1.40    3.11
  20  -5  -1    3.11    3.11
  20   5  -1    7.75    5.14
 -20   5   1    1.30    2.84
  19   5  -1   30.72    6.12
 -19   5   1   26.59    3.96
  19   5  -1   22.31    4.26
  19  -5  -1   18.26    3.96
 -19  -5   1   29.34    4.13
  18   5  -1   10.98    5.51
 -18   5   1   11.17    3.54
  18   5  -1    6.68    3.72
  17   5  -1   14.10    4.04
  17   5  -1   12.14    5.70
  16   5  -1   48.80    5.70
 -16   5   1   50.84    4.14
 -16   5   1   54.12    5.71
 -15  -5   1   21.24    2.93
  15   5  -1   26.73    4.23
 -15   5   1   20.76    2.57
  15   5  -1   21.36    4.27
 -15   5   1   18.27    4.27
  14   5  -1   39.11    4.99
 -14  -5   1   39.07    3.91
 -14   5   1   45.73    3.73
  14   5  -1   42.55    5.50
 -13  -5   1   88.93    6.85
  13   5  -1   82.59    7.74
 -13   5   1  107.33    6.88
  13   5  -1   99.01    8.48
  12  -5  -1   47.84    5.26
 -12   5   1   57.75    4.34
 -12  -5   1   53.54    4.29
 -11   5   1   30.96    3.07
  11   5  -1   26.40    4.23
 -11  -5   1   26.20    2.85
  11  -5  -1   22.27    4.21
 -10  -5   1    1.33    1.77
  10   5  -1    2.71    3.23
 -10   5   1    2.93    2.03
 -10   5   1    5.56    2.96
  10   5  -1    2.96    3.25
  10  -5  -1    0.06    3.29
   9  -5  -1    8.82    3.31
  -9   5   1   10.80    2.93
   9   5  -1    9.08    3.20
   9   5  -1   10.32    3.60
  -9  -5   1    8.94    1.88
  -9   5   1    8.47    2.18
  -9   5   1    7.43    2.22
  -8  -5   1    2.99    1.52
   8   5  -1   -0.05    2.72
   8   5  -1    3.75    2.97
   8  -5  -1   -1.12    2.99
  -8   5   1    0.07    1.89
  -8   5   1    0.23    2.50
  -7   5   1  101.25    6.87
  -7  -5   1   92.15    6.10
  -7   5   1   92.88    6.43
   7   5  -1   96.35    7.12
   7   5  -1   71.46    6.68
   7  -5  -1   81.32    7.01
  -6   5   1  310.69   19.98
  -6   5   1  319.14   19.81
   6   5  -1  306.50   19.96
   6  -5  -1  308.97   20.19
   6   5  -1  299.86   20.00
   5   5  -1  134.06    8.99
   5  -5  -1  132.43    9.30
  -5   5   1  129.10    8.83
   5   5  -1  119.66    9.03
  -5   5   1  136.97    9.11
   4   5  -1  300.24   19.75
  -4   5   1  326.63   20.02
   4  -5  -1  322.30   20.04
  -4   5   1  311.68   19.68
  -4   5   1  307.77   19.84
   4   5  -1  288.73   19.77
  -3   5   1  213.96   12.86
   3   5  -1  189.45   12.92
   3   5  -1  195.83   12.90
   3  -5  -1  201.99   13.18
  -3   5   1  197.23   13.04
  -3   5   1  220.44   13.20
   3   5  -1  194.77   12.91
   2  -5  -1   84.68    6.33
   2   5  -1   88.44    6.01
  -2   5   1   81.04    6.12
  -2   5   1   88.04    6.36
   2   5  -1   74.84    5.94
   2   5  -1   86.33    5.98
  -2   5   1   70.29    7.53
   2   5  -1   85.37    5.99
  -2   5   1   84.23    5.91
   2   5  -1   79.88    6.36
   1  -5  -1   47.15    7.23
   1   5  -1   64.06    4.62
  -1   5   1   52.43    4.73
  -1   5   1   48.63    4.91
   1  -5  -1   62.34    4.94
   1   5  -1   48.56    6.53
  -1   5   1   38.90    5.84
   1   5  -1   66.16    4.58
   1   5  -1   67.66    4.66
   1   5  -1   58.34    5.05
   1   5  -1   56.36    4.55
   0   5  -1   14.17    2.28
   0  -5  -1    9.18    4.48
   0  -5  -1   13.29    2.81
   0   5   1    9.87    3.00
   0   5  -1   13.81    2.29
   0   5  -1   11.22    4.13
   0   5   1    9.90    3.55
   0   5  -1   15.29    2.16
   0   5  -1   10.75    2.91
   0   5  -1   11.57    2.22
  -1   5  -1   87.27    9.71
   1  -5   1   85.21    9.31
  -1  -5  -1   87.96    9.47
   1   5   1   94.99    7.21
  -1   5  -1   99.88    6.77
  -1   5  -1   97.40    6.71
  -1   5  -1   92.59    7.09
  -1   5  -1   98.48    6.72
  -2  -5  -1  110.31    8.29
  -2   5  -1  106.73   11.17
  -2  -5  -1   97.04   10.62
  -2   5  -1  133.29    8.61
  -2   5  -1  126.31    8.29
   2  -5   1   92.71   10.70
  -2   5  -1  121.81    8.49
   2   5   1  121.29    8.23
  -2   5  -1  124.52    8.20
  -2   5  -1  123.27    8.21
   3  -5   1  168.38   16.70
  -3   5  -1  173.03   16.36
  -3   5  -1  217.82   13.99
  -3   5  -1  245.79   14.29
  -3  -5  -1  185.39   13.91
   3   5   1  217.63   13.97
  -3   5  -1  228.00   13.91
  -3   5  -1  223.18   14.13
  -4   5  -1  288.22   17.48
  -4   5  -1  257.88   17.29
  -4   5  -1  268.61   17.17
  -4   5  -1  287.60   17.58
   4   5   1  256.15   17.35
   4   5   1  258.72   17.25
   5   5   1  110.88    7.66
  -5   5  -1  120.28    7.75
  -5  -5  -1  100.43    7.26
  -5   5  -1  108.60    7.56
  -5  -5  -1   86.57    7.68
  -5   5  -1  109.28    7.30
  -6  -5  -1  323.52   21.29
   6   5   1  319.50   21.27
  -6   5  -1  328.19   21.01
  -6   5  -1  358.47   21.35
  -6  -5  -1  335.92   21.02
  -6   5  -1  320.31   21.19
  -7  -5  -1    8.02    2.03
  -7   5  -1    7.79    2.48
  -7   5  -1    7.23    1.89
   7   5   1    7.23    2.63
  -7   5  -1    8.51    2.81
  -7  -5  -1    7.18    2.86
  -8   5  -1    3.42    2.64
   8   5   1    3.28    2.72
  -8   5  -1    3.47    1.77
  -8  -5  -1    4.53    2.73
  -8   5  -1    3.25    2.35
  -8  -5  -1    3.84    1.91
   9   5   1   11.55    3.10
  -9   5  -1    9.06    2.75
   9   5   1    4.52    2.98
  -9   5  -1    8.89    1.91
  -9  -5  -1   10.91    2.08
  -9  -5  -1   10.96    2.72
  -9   5  -1    8.11    2.95
 -10  -5  -1   11.52    2.83
 -10  -5  -1   16.85    2.42
 -10   5  -1   17.30    3.18
 -10   5  -1   15.01    2.13
 -10   5  -1   14.73    3.13
 -11   5  -1   15.64    2.22
 -11  -5  -1   15.95    2.84
 -11   5  -1   20.46    3.43
  11   5   1   14.08    3.31
 -11  -5  -1   19.09    2.57
 -12  -5  -1  162.00   10.41
 -12   5  -1  162.47   10.82
  12   5   1  132.65   10.77
 -12  -5  -1  154.88   10.39
 -13   5  -1   49.08    4.64
  13   5   1   35.06    4.52
 -13  -5  -1   44.96    4.04
 -13  -5  -1   41.07    3.89
 -14   5  -1   46.73    5.41
 -14   5  -1   54.19    4.87
  14   5   1   39.76    4.59
 -15   5  -1   21.25    4.14
 -15  -5  -1   17.45    3.01
 -15   5  -1   22.12    3.52
  15   5   1   14.92    3.37
  16   5   1   42.26    6.13
 -16  -5  -1   31.79    3.79
 -16   5  -1   35.08    4.13
 -16   5  -1   36.83    4.93
  17   5   1   17.44    5.27
 -17   5  -1   16.05    3.35
 -17  -5  -1   10.20    2.82
 -18  -5  -1   16.26    3.18
 -18  -5  -1   12.62    2.87
  18   5   1   19.50    5.22
 -18   5  -1   15.84    3.25
 -19  -5  -1   17.03    3.13
  19   5   1   19.30    4.89
 -19   5  -1   15.56    3.14
 -20   5  -1    5.78    2.92
 -20  -5  -1    8.29    2.59
 -20   5  -1    4.54    2.60
 -21  -5  -1    3.83    2.14
 -21   5  -1    5.01    2.65
  21   5   1   12.21    3.95
 -21  -5  -1    7.95    3.36
 -21   5  -1    3.49    2.44
 -22  -5  -1   -1.32    1.83
 -22   5  -1    1.27    2.28
 -22  -5  -1    0.72    2.83
 -22   5  -1    0.08    2.08
 -23   5  -1    0.57    1.79
 -23   5  -1    0.75    1.98
 -23  -5  -1    0.96    2.45
 -24  -5  -1   -0.34    1.94
 -24   5  -1    2.23    1.48
 -24   5  -1    0.20    1.63
 -25  -5  -1   -0.09    1.45
 -23   6   1    2.60    1.78
 -23   6   1    1.15    1.58
 -23  -6   1    0.25    1.83
 -23  -6   1    2.43    1.33
 -22  -6   1    1.85    1.77
 -22   6   1    4.56    2.20
 -22   6   1    0.80    1.96
 -22  -6   1    3.50    2.25
 -21  -6   1    3.25    2.23
 -21   6   1   -1.02    2.21
 -21   6   1    3.51    2.50
 -21  -6   1    3.77    2.64
 -20  -6   1    2.57    2.54
 -20   6   1    1.69    2.51
  20   6  -1    7.39    4.24
  19   6  -1   18.25    3.58
 -19   6   1   24.62    3.49
 -19  -6   1   23.58    3.41
  19   6  -1   25.31    5.13
  18   6  -1   22.57    5.48
  18   6  -1   16.04    3.89
  17  -6  -1   32.68    3.94
  17   6  -1   40.22    4.78
 -17   6   1   30.34    3.42
  16  -6  -1   47.00    4.61
 -16   6   1   39.53    3.59
 -16   6   1   43.77    4.05
  16   6  -1   47.13    5.24
 -15   6   1    3.76    1.87
  15   6  -1    2.89    3.54
  15  -6  -1    1.32    2.87
 -15   6   1    1.61    2.23
  15   6  -1    6.20    3.60
  14   6  -1   25.37    4.65
  14   6  -1   28.39    4.30
  14  -6  -1   20.34    3.68
 -14   6   1   22.01    2.64
 -14  -6   1   17.57    2.60
  13   6  -1    6.73    4.12
  13   6  -1    1.59    3.72
 -13  -6   1    7.07    2.02
  13  -6  -1   10.07    3.17
 -13   6   1    8.57    2.14
  12  -6  -1   39.78    4.56
 -12  -6   1   35.92    3.51
  12   6  -1   35.12    4.92
  11   6  -1   88.94    7.76
 -11   6   1  108.13    6.88
 -11   6   1   96.65    7.60
 -11  -6   1   83.68    6.45
  11  -6  -1   92.72    7.40
  10   6  -1   41.12    5.14
  10   6  -1   41.57    5.16
 -10   6   1   52.52    4.21
 -10   6   1   46.61    5.06
  10  -6  -1   44.39    4.87
   9   6  -1    5.21    3.70
  -9   6   1    8.21    2.43
  -9   6   1    6.18    3.29
  -9   6   1    5.52    3.60
   9  -6  -1    4.53    3.03
   9   6  -1    9.51    3.88
   8  -6  -1    5.61    3.00
   8   6  -1    4.32    3.62
  -8   6   1    5.09    3.29
  -8   6   1    5.27    2.38
   8   6  -1    2.24    3.12
  -8   6   1    0.37    3.52
   7   6  -1   20.00    3.97
  -7   6   1   20.35    2.88
  -7   6   1   20.13    3.97
   7  -6  -1   17.55    3.40
  -7   6   1   17.70    3.60
   7   6  -1   12.59    3.47
   6   6  -1    8.45    3.09
  -6   6   1    9.46    3.78
  -6   6   1    7.78    3.33
  -6   6   1    9.72    2.63
   6  -6  -1    8.48    3.02
   5  -6  -1   15.82    3.25
  -5   6   1   14.10    2.76
  -5   6   1   13.96    3.70
   5   6  -1   12.65    3.08
  -5   6   1   18.26    3.46
  -4   6   1   95.29    7.11
   4   6  -1   89.50    7.26
  -4   6   1  105.25    7.80
   4   6  -1   96.26    7.13
  -4   6   1  105.04    7.54
   4  -6  -1   97.66    7.37
   3  -6  -1   23.96    3.48
   3   6  -1   20.56    3.17
  -3   6   1   23.62    3.17
  -3   6   1   19.17    3.94
   3   6  -1   24.42    3.10
   2   6  -1   25.95    3.08
  -2   6   1   25.01    4.18
  -2   6   1   27.76    3.32
   2   6  -1   26.34    3.39
   1   6  -1   27.89    3.26
  -1   6   1   33.29    4.41
   1   6  -1   27.51    3.40
  -1   6   1   30.57    3.57
   0   6  -1   55.74    5.13
   0   6  -1   62.25    5.11
   0   6  -1   65.21    5.84
   0   6  -1   67.39    4.95
   0   6   1   61.73    5.79
   0   6  -1   63.68    5.03
  -1   6  -1   23.98    4.01
  -1   6  -1   22.47    2.90
  -1   6  -1   22.47    3.15
  -1  -6  -1   18.19    3.05
  -1   6  -1   22.20    3.02
  -1   6  -1   25.05    2.72
  -2  -6  -1   11.45    2.56
  -2   6  -1   17.05    2.68
  -2   6  -1   13.10    2.64
  -2   6  -1   11.06    3.58
  -2   6  -1   14.38    2.71
   2   6   1   11.85    2.90
  -3   6  -1   66.41    5.91
  -3   6  -1   64.63    5.22
  -3   6  -1   61.46    5.15
   3   6   1   66.80    5.41
  -4   6  -1   38.24    4.40
  -4  -6  -1   35.22    3.42
  -4   6  -1   45.85    4.75
  -4  -6  -1   32.78    4.45
  -4   6  -1   37.61    3.61
  -4   6  -1   33.04    3.67
  -5   6  -1   12.20    3.53
  -5  -6  -1   11.17    2.27
   5   6   1   11.76    3.05
  -5   6  -1   10.99    2.65
  -5   6  -1   13.22    3.34
  -5  -6  -1    9.54    3.30
  -5   6  -1   10.97    2.46
  -6   6  -1   25.40    4.05
  -6   6  -1   25.34    3.06
  -6   6  -1   22.77    3.25
  -6  -6  -1   22.36    3.71
   6   6   1   27.85    3.78
  -6   6  -1   28.58    3.84
  -6  -6  -1   26.11    2.87
  -7   6  -1    1.83    3.27
  -7   6  -1    3.43    2.08
  -7  -6  -1    3.55    2.93
  -7   6  -1    3.41    3.37
   7   6   1    1.72    3.00
  -7   6  -1    2.45    2.49
  -7  -6  -1    2.37    1.93
  -8   6  -1    0.35    3.11
  -8   6  -1    1.28    2.05
  -8  -6  -1    3.56    1.96
  -8   6  -1    1.70    2.61
  -8   6  -1    1.52    3.54
   8   6   1   -2.79    3.25
   8   6   1    4.32    3.34
  -8  -6  -1    1.99    2.73
  -9   6  -1   27.05    2.92
  -9  -6  -1   25.96    3.34
   9   6   1   24.17    4.05
  -9  -6  -1   27.17    2.84
  -9   6  -1   24.35    3.54
  -9   6  -1   28.64    4.00
   9   6   1   21.41    3.94
 -10  -6  -1   59.79    4.44
  10   6   1   49.68    5.26
 -10   6  -1   64.81    5.43
 -10   6  -1   44.69    4.85
 -10  -6  -1   56.99    4.68
 -10   6  -1   54.32    4.41
 -11   6  -1  100.07    7.51
 -11  -6  -1  121.48    7.65
  11   6   1   94.53    8.29
 -11   6  -1  106.13    8.09
 -11  -6  -1  108.60    7.67
 -11   6  -1  128.39    8.48
 -12   6  -1    6.22    2.88
 -12  -6  -1    7.14    2.21
 -12   6  -1    8.22    3.17
  12   6   1    3.34    3.12
 -13   6  -1   19.37    3.63
  13   6   1   14.32    3.50
 -13   6  -1   20.59    3.34
 -13  -6  -1   17.70    2.63
  14   6   1   13.54    3.28
 -14  -6  -1   12.18    2.40
 -14   6  -1   14.23    3.41
 -14   6  -1   10.68    2.97
 -15   6  -1   12.60    3.29
 -15  -6  -1   10.21    2.44
 -15   6  -1    9.77    3.00
  15   6   1   12.40    3.16
 -16  -6  -1   52.87    4.95
 -16   6  -1   65.74    5.49
  16   6   1   74.61    7.35
 -16   6  -1   74.86    5.73
 -17  -6  -1   19.45    3.13
 -17  -6  -1   15.62    2.66
  17   6   1   21.19    5.17
 -17   6  -1   16.12    3.16
 -17   6  -1   21.76    3.31
 -18   6  -1   30.96    3.74
 -18   6  -1   35.41    3.87
  18   6   1   42.96    5.59
 -18  -6  -1   35.81    3.67
  19   6   1    7.00    3.91
 -19  -6  -1    4.53    2.22
 -19   6  -1    5.40    2.35
 -19   6  -1    4.53    2.52
 -20   6  -1    0.46    2.13
 -20   6  -1    2.55    2.11
 -20  -6  -1    3.25    1.86
 -21  -6  -1    6.11    2.42
 -21   6  -1    1.62    1.81
 -21   6  -1    1.80    1.87
 -21   6  -1    2.29    2.28
 -22   6  -1    3.20    1.89
 -22  -6  -1    1.87    1.97
 -22   6  -1   -0.18    1.52
 -22   6  -1    2.95    1.45
 -23  -6  -1    0.19    1.47
 -23   6  -1    0.34    1.50
 -21  -7   1    3.65    1.54
 -21   7   1    0.86    1.51
  20   7  -1   18.18    3.07
 -20  -7   1   11.03    1.87
 -20  -7   1   11.92    2.24
 -20   7   1   10.27    2.19
  19   7  -1    5.71    3.20
 -19   7   1    0.80    2.15
 -19  -7   1    2.07    1.95
  18   7  -1    2.29    3.76
  18   7  -1    2.57    2.46
 -18  -7   1    3.22    2.32
 -18   7   1   -0.43    2.49
 -17   7   1    3.75    2.84
  17   7  -1    3.80    2.88
  17   7  -1    1.65    4.00
  16   7  -1    4.39    3.10
 -16   7   1    3.98    2.99
 -15   7   1   -1.29    3.10
  15   7  -1    3.26    3.00
  15   7  -1    1.13    3.19
 -15   7   1   -0.71    1.54
 -14   7   1   -0.12    3.33
  14   7  -1    0.69    3.26
 -14   7   1    1.33    1.79
  14   7  -1   -0.56    3.23
 -13   7   1    4.48    2.02
 -13   7   1    7.22    3.52
  13   7  -1    3.90    3.34
  13   7  -1    2.22    3.86
  12   7  -1   16.29    4.53
 -12   7   1   14.67    3.92
 -12   7   1   13.20    2.43
 -12   7   1   12.84    3.60
  12   7  -1   14.03    3.99
 -11   7   1   34.47    4.59
  11   7  -1   20.69    4.38
 -11   7   1   34.53    4.32
 -11   7   1   24.81    3.08
 -10   7   1  115.79    8.28
  10   7  -1   88.32    8.18
  10   7  -1   88.84    8.03
 -10   7   1  112.64    8.11
 -10   7   1  101.75    7.35
   9   7  -1    8.83    3.72
  -9   7   1    5.87    2.33
   9   7  -1    3.57    3.63
  -9   7   1    4.19    3.39
  -9   7   1    7.82    3.88
  -8   7   1   13.63    2.78
  -8   7   1   12.92    3.98
  -8   7   1   14.83    3.70
   8   7  -1    9.35    3.92
   8   7  -1   11.74    4.15
   7   7  -1   21.38    4.12
   7   7  -1   38.41    5.29
   7   7  -1   37.04    4.78
  -7   7   1   31.82    4.71
  -7   7   1   35.56    3.68
   6   7  -1   39.91    4.95
  -6   7   1   55.92    5.49
  -6   7   1   48.91    4.51
  -5   7   1   62.89    5.37
   5   7  -1   58.59    5.71
  -5   7   1   70.99    6.28
  -4   7   1   24.39    4.39
   4   7  -1   21.78    3.59
  -4   7   1   20.15    3.27
  -4   7   1   22.72    3.34
  -3   7   1    0.92    2.74
  -3   7   1    3.30    3.68
   3   7  -1    0.93    2.85
  -3   7   1    3.55    2.70
  -2   7   1   81.20    6.50
  -2   7   1   74.78    5.73
  -2   7   1   69.99    5.54
   2   7  -1   59.53    5.39
   2  -7  -1   48.59    5.29
  -1   7   1  141.13    9.62
  -1   7   1  145.67    9.73
   1   7  -1  158.68    9.75
   0   7  -1   42.83    4.15
   0   7   1   51.49    4.51
  -1   7  -1  160.44   10.68
  -1  -7  -1  149.26   10.19
  -2   7  -1   19.17    3.99
  -2   7  -1   13.44    2.95
  -3  -7  -1    5.17    3.33
  -3  -7  -1    7.60    1.91
  -3   7  -1    7.83    2.63
  -3   7  -1    9.52    3.90
  -4   7  -1   30.79    4.52
  -4  -7  -1   30.16    2.79
  -4  -7  -1   20.82    3.90
  -4   7  -1   31.22    3.52
  -5  -7  -1   69.61    6.18
  -5   7  -1   87.87    6.96
  -5   7  -1   73.80    6.05
  -5  -7  -1   79.77    5.56
   6   7   1   17.17    3.94
  -6   7  -1   21.29    2.93
  -6   7  -1   15.50    2.83
  -6  -7  -1   23.36    3.28
  -6   7  -1   20.51    3.13
  -6   7  -1   25.54    4.27
  -6  -7  -1   23.95    2.39
  -7  -7  -1   41.06    3.84
  -7   7  -1   34.80    3.74
  -7   7  -1   38.93    4.87
   7   7   1   32.35    4.58
  -7   7  -1   33.14    3.62
   7   7   1   48.94    4.80
  -7  -7  -1   40.29    3.20
  -7   7  -1   28.55    3.55
  -8  -7  -1    4.53    1.75
  -8   7  -1    0.20    3.46
  -8   7  -1    3.41    2.26
  -8   7  -1    3.48    2.09
  -8  -7  -1    3.06    2.33
  -8   7  -1    5.39    2.33
   8   7   1    5.44    3.45
  -9   7  -1   27.84    3.31
  -9   7  -1   36.36    3.64
  -9  -7  -1   39.51    3.22
   9   7   1   33.20    4.59
  -9   7  -1   41.79    4.79
 -10   7  -1   83.79    6.50
 -10   7  -1   84.15    6.36
  10   7   1   62.12    6.09
 -10   7  -1   59.95    5.39
 -10  -7  -1   68.89    5.07
 -11   7  -1   13.45    3.71
 -11   7  -1    7.64    3.34
  11   7   1   10.27    3.38
 -11   7  -1   10.09    2.50
 -11  -7  -1   11.39    2.09
  12   7   1    8.26    3.26
 -12   7  -1   13.00    3.65
 -12   7  -1   12.58    3.39
 -12  -7  -1   10.23    2.11
 -12   7  -1   12.29    2.48
 -13   7  -1   -0.33    2.92
 -13  -7  -1    2.57    1.86
 -13   7  -1    1.30    3.34
  13   7   1    2.81    2.83
 -13   7  -1    3.84    2.20
 -14   7  -1    0.87    2.07
 -14  -7  -1    1.23    1.74
 -14   7  -1   -0.90    3.14
 -14   7  -1   -2.69    2.85
  14   7   1   -0.92    2.84
 -15   7  -1   -1.04    2.63
  15   7   1   -0.47    2.50
 -15   7  -1    2.74    1.97
 -15   7  -1    0.53    2.98
 -15  -7  -1   -0.62    1.68
  15   7   1   -2.86    4.45
 -16   7  -1    3.29    2.80
 -16   7  -1    2.44    2.56
 -16   7  -1    5.95    1.87
  16   7   1   -2.23    4.06
 -17   7  -1    0.61    2.27
 -17  -7  -1    2.42    1.94
 -17   7  -1    1.79    2.62
  17   7   1    1.07    3.52
  18   7   1    5.54    3.27
 -18   7  -1    3.67    2.34
 -18  -7  -1    1.75    1.59
 -19   7  -1    4.72    2.06
  19   7   1   10.86    2.79
 -20  -7  -1    7.40    1.90
 -20   7  -1    6.20    1.84
 -18   8   1   -0.64    1.36
  17  -8  -1    1.93    1.66
 -17   8   1   -0.06    1.73
 -17  -8   1    1.42    1.45
 -16   8   1    1.27    1.20
 -16   8   1   -1.84    2.04
 -16  -8   1   -0.03    1.74
  16   8  -1   -0.83    2.14
  15   8  -1    2.43    2.51
 -15   8   1   -0.03    1.41
 -15   8   1   -0.39    2.22
 -14   8   1    7.65    1.83
  14   8  -1    5.81    2.83
 -14   8   1    5.92    2.59
  13   8  -1    6.19    2.96
  13   8  -1    5.04    2.88
 -13   8   1    4.26    1.94
 -13   8   1    4.71    2.64
  12   8  -1   10.76    3.20
  12   8  -1   11.11    3.37
 -12   8   1   11.67    3.12
 -12   8   1   10.05    2.23
 -11   8   1   -0.80    3.04
  11   8  -1    2.30    3.09
  11   8  -1    3.47    3.63
 -11   8   1    3.18    2.08
 -10   8   1   17.13    2.54
 -10   8   1   28.40    3.81
  10   8  -1   17.58    3.88
 -10   8   1   22.69    2.93
   9   8  -1   69.61    6.66
  -9   8   1  100.90    6.83
  -9   8   1   83.99    5.92
   9   8  -1   59.62    6.39
  -9   8   1   80.34    6.05
   8   8  -1   90.31    7.96
  -8   8   1  124.57    8.16
   8   8  -1   81.00    7.99
  -8   8   1  107.36    7.36
  -8   8   1  105.56    7.51
  -7   8   1   96.38    6.72
   7  -8  -1   70.89    6.65
   7   8  -1   78.89    7.46
  -7   8   1   85.76    6.52
  -6   8   1   68.14    5.73
   6   8  -1   94.74    7.27
  -6   8   1   83.80    6.03
   6  -8  -1   59.82    5.75
   5   8  -1   87.76    7.18
  -5   8   1   73.17    5.60
   4   8  -1  217.07   13.84
  -4   8   1  225.03   13.44
   4   8  -1  207.31   13.51
   3   8  -1  104.58    7.41
   3   8  -1  114.00    7.79
  -3   8   1  100.50    7.14
   2   8  -1  171.44   12.34
   2   8  -1  162.51   11.98
  -2   8   1  189.79   12.04
  -1   8   1  121.93    9.24
   1   8  -1  147.75    9.77
   1   8  -1  122.21    9.14
   0   8   1  108.33    7.55
   0  -8  -1   96.64    7.55
   0   8  -1  109.30    7.44
  -1   8  -1  209.41   13.66
  -1  -8  -1  189.44   13.67
   1   8   1  210.94   13.80
  -2   8  -1   76.49    5.61
  -2  -8  -1   56.49    5.62
  -3  -8  -1  168.47   11.82
  -3   8  -1  180.63   11.85
  -4  -8  -1  109.12    8.59
   4   8   1  138.48    9.37
  -4   8  -1  128.89    8.72
   5   8   1   48.55    4.91
  -5   8  -1   42.96    4.06
  -5  -8  -1   38.33    3.91
  -6   8  -1  124.48    8.72
   6   8   1  124.89    9.32
  -7   8  -1  115.14    7.95
   7   8   1   97.97    7.81
  -7   8  -1  101.53    7.21
   7   8   1   85.82    7.84
  -8   8  -1   92.10    6.98
   8   8   1   92.59    7.62
   9   8   1   37.89    4.60
  -9   8  -1   46.86    3.98
 -10   8  -1    4.52    1.89
 -10   8  -1    3.37    3.01
  10   8   1    3.39    2.89
  11   8   1    3.92    2.78
 -11   8  -1    9.87    1.90
  11   8   1   10.35    3.15
 -11   8  -1   13.11    3.07
  12   8   1    7.32    2.61
 -12   8  -1   13.24    3.15
 -12   8  -1    7.05    2.87
 -12   8  -1    7.67    1.72
 -13   8  -1    7.09    2.63
  13   8   1    8.17    2.45
 -14   8  -1    3.16    2.37
  14   8   1    1.67    2.00
  14   8   1   -2.20    3.38
  15   8   1   -2.90    2.99
 -15  -8  -1    1.39    1.46
 -15   8  -1   -0.46    2.04
 -16   8  -1   -0.67    1.85
  16   8   1   -0.04    2.52
 -17   8  -1    0.03    1.47
  13   9  -1    2.56    1.94
  12   9  -1   -0.28    1.86
 -12   9   1   -0.86    1.08
  12   9  -1   -0.36    2.28
  11   9  -1   -0.73    2.04
 -11   9   1    1.87    1.29
  11   9  -1   -1.04    2.63
  11   9  -1    0.04    1.87
  10   9  -1    1.18    2.41
  10   9  -1    0.84    2.14
 -10   9   1    4.02    1.51
 -10   9   1    0.03    1.40
  -9   9   1    1.78    1.57
   9   9  -1    0.13    2.35
   9   9  -1   -1.62    2.85
  -8   9   1    6.78    1.90
   8   9  -1    4.50    2.69
   8   9  -1    8.45    3.18
  -7   9   1    8.03    2.02
   7   9  -1    6.95    2.62
   6   9  -1    6.98    3.01
  -6   9   1   12.72    2.24
   6  -9  -1    9.29    2.67
   5  -9  -1   14.84    3.00
   5   9  -1   16.09    3.69
   4   9  -1  227.22   15.69
  -4   9   1  257.35   15.51
   4  -9  -1  227.15   15.44
   3  -9  -1   57.13    4.89
   3   9  -1   55.69    5.24
  -3   9   1   56.05    4.79
   2   9  -1    5.39    3.66
   2   9  -1    9.88    2.90
   2  -9  -1    4.18    2.48
  -2   9   1    6.58    2.37
   1  -9  -1   11.45    2.58
  -1   9   1   16.60    3.16
  -1   9   1   14.49    2.64
   1   9  -1   19.47    4.11
   1   9  -1   14.33    3.12
   0   9   1   16.11    3.14
   0   9  -1    5.95    2.34
   0   9  -1    8.58    2.78
   0  -9  -1    6.66    2.24
   0   9  -1   12.84    4.09
   0   9   1    6.97    2.53
  -1   9  -1   13.37    4.11
  -1  -9  -1    7.59    2.08
  -1   9  -1    6.38    2.28
  -1   9  -1   10.14    2.83
   1   9   1    6.03    2.52
  -2   9  -1    9.74    2.74
  -2   9  -1    8.35    2.28
   2   9   1    7.94    2.61
   3   9   1  186.74   11.80
   3   9   1  186.12   12.19
  -3   9  -1  161.55   11.55
  -3   9  -1  164.51   11.39
  -4   9  -1  143.72    8.96
   4   9   1   84.81    9.09
   4   9   1  113.56    9.01
  -4   9  -1  137.82    8.75
  -4   9  -1  187.78   10.29
   5   9   1   12.10    2.88
  -5   9  -1    7.87    1.95
  -5   9  -1   11.74    2.41
   5   9   1    8.58    2.88
   6   9   1    6.43    2.65
  -6   9  -1   14.66    3.60
  -6   9  -1    7.71    1.86
  -6   9  -1    8.71    2.12
  -7   9  -1   13.46    1.94
  -7   9  -1   13.82    2.11
   7   9   1   10.50    2.74
   8   9   1    0.78    2.23
  -8   9  -1    3.74    1.44
   9   9   1    0.53    2.08
   9   9   1    1.77    2.09
  -9   9  -1    0.44    2.70
 -10   9  -1    0.79    2.11
  10   9   1    1.12    1.83
  11   9   1    0.38    1.61
  11   9   1   -3.49    2.55
  12   9   1   -1.33    2.12
  -3  10   1    2.27    1.79
  -2  10   1   10.41    1.64
  -2  10   1   12.77    2.21
  -1  10   1    7.23    1.54
   1  10  -1    8.76    2.18
   0  10   1    1.59    1.41
   0  10  -1    2.28    1.78
   0  10  -1    2.39    1.93
  -1  10  -1   19.32    2.42
  -1  10  -1   16.36    2.45
 -29   0   2    1.42    1.72
 -29   0   2    0.21    1.43
  29   0  -2    1.58    1.78
 -28   0   2    7.10    2.48
 -28   0   2   10.07    2.13
  28   0  -2    9.07    2.67
 -27   0   2   10.85    2.62
 -27   0   2    8.33    2.97
 -26   0   2   -1.77    2.83
 -26   0   2    4.75    3.17
 -25   0   2    3.11    3.03
 -25   0   2    5.93    3.50
 -24   0   2   76.34    6.38
 -24   0   2   70.62    6.57
 -23   0   2   11.05    3.62
 -23   0   2   16.89    4.01
 -22   0   2   29.02    4.58
 -22   0   2   23.50    4.14
 -21   0   2  156.67   10.98
 -21   0   2  149.08   11.28
 -20   0   2  142.80    9.96
 -20   0   2  128.22   10.25
 -19   0   2  162.89   11.32
 -19   0   2  157.44   11.60
 -18   0   2   46.32    5.18
 -17   0   2  128.05    9.37
 -16   0   2  124.47    9.01
 -15   0   2   11.51    2.98
 -15   0   2   10.20    4.67
 -14   0   2   32.69    5.73
 -14   0   2   31.62    3.53
 -13   0   2  238.09   14.82
 -13   0   2  198.76   15.82
  13   0  -2  235.28   19.68
 -12   0   2   15.21    3.94
  12   0  -2   22.33    6.31
 -12   0   2   21.94    2.73
 -12   0   2   21.38    2.67
 -11   0   2  210.27   13.10
  11   0  -2  189.51   17.13
 -11   0   2  177.45   14.65
 -10   0   2  300.27   20.96
  -9   0   2  423.60   28.25
  -8   0   2   62.57    6.44
  -7   0   2   11.48    4.30
  -6   0   2   18.42    4.29
  -5   0   2  140.64   12.34
   5   0  -2  186.30   11.71
   4   0  -2  612.68   35.00
   4   0  -2  574.12   35.92
   3   0  -2 1285.55   80.39
   3   0  -2 1303.17   81.11
  -2   0   2  320.07   20.26
   2   0  -2  311.72   20.73
  -2   0   2  292.40   20.73
   2   0  -2  322.50   20.19
  -1   0   2 3513.41  231.32
   1   0  -2 3860.80  231.84
  -1   0   2 3987.43  231.62
  -1   0   2 3756.39  231.87
   0   0   2 3889.34  237.28
   0   0   2 3697.22  237.29
   0   0   2 3972.00  237.69
   1   0   2  290.08   18.55
   1   0   2  268.22   18.51
   1   0   2  293.49   18.36
   2   0   2 1246.02   78.89
   2   0   2 1255.38   78.43
  -2   0  -2 1289.63   78.87
  -3   0  -2  508.57   36.33
   3   0   2  594.13   35.55
  -3   0  -2  564.46   35.74
  -4   0  -2  194.70   12.82
   5   0   2   33.35    4.82
  -5   0  -2   34.72    3.46
   6   0   2    9.34    3.78
  -6   0  -2   12.17    2.33
  -7   0  -2   63.12    4.33
   7   0   2   69.22    6.30
   8   0   2  366.39   24.01
   8   0   2  416.67   25.92
  -8   0  -2  378.37   24.28
  -8   0  -2  424.65   26.27
  -9   0  -2  291.84   19.38
  -9   0  -2  325.20   21.43
   9   0   2  305.40   21.05
 -10   0  -2  208.94   15.71
 -10   0  -2  193.10   13.44
  10   0   2  217.62   15.38
 -10   0  -2  205.07   12.99
 -11   0  -2   19.18    2.62
 -11   0  -2   23.01    2.37
 -11   0  -2   17.40    4.99
 -11   0  -2   17.95    2.56
  11   0   2   17.27    4.77
 -11   0  -2   22.83    2.26
 -11   0  -2   16.74    2.05
 -12   0  -2  220.25   15.17
  12   0   2  267.94   18.21
 -12   0  -2  227.37   15.18
 -12   0  -2  233.41   18.23
 -12   0  -2  243.06   15.20
 -12   0  -2  263.08   15.28
 -12   0  -2  235.41   15.44
 -13   0  -2   38.42    3.24
 -13   0  -2   30.18    6.13
 -13   0  -2   30.44    3.03
 -13   0  -2   27.91    3.47
 -13   0  -2   34.83    3.19
 -14   0  -2   10.83    2.82
 -14   0  -2   10.19    2.15
 -14   0  -2   11.50    2.50
 -14   0  -2    8.55    2.22
 -15   0  -2  126.94    8.05
 -15   0  -2  112.27    8.43
 -15   0  -2  117.37    7.93
 -15   0  -2  103.30    7.89
 -16   0  -2  127.86    7.97
 -16   0  -2  130.55    8.13
 -16   0  -2  105.16    7.94
 -16   0  -2  114.67    8.47
 -16   0  -2   96.77    7.83
 -17   0  -2   50.31    5.12
 -17   0  -2   42.44    4.25
 -17   0  -2   53.02    4.46
 -18   0  -2  142.72    9.65
 -18   0  -2  161.67    9.85
 -18   0  -2  120.52    9.65
 -18   0  -2  147.82   10.44
 -19   0  -2  107.93    8.50
 -19   0  -2  119.30    9.26
 -19   0  -2  136.16    8.67
 -20   0  -2  130.09    9.45
 -20   0  -2  133.75    8.78
 -20   0  -2  108.84    8.57
 -21   0  -2   21.42    4.14
 -21   0  -2   14.37    2.81
 -21   0  -2   15.88    3.03
 -22   0  -2    4.92    2.45
 -22   0  -2   11.03    3.65
 -22   0  -2    5.18    2.56
 -23   0  -2   57.06    4.88
 -23   0  -2   69.12    5.97
 -24   0  -2    1.69    3.24
 -24   0  -2    2.29    2.00
 -25   0  -2    5.44    3.07
 -25   0  -2   -0.55    1.65
 -26   0  -2    6.59    2.77
 -27   0  -2    4.79    2.23
 -28   0  -2    1.00    1.59
 -28   0  -2    0.62    1.71
  29   1  -2   -0.72    1.85
 -29   1   2    0.28    1.40
 -29  -1   2   -1.07    1.64
 -29   1   2    0.56    1.52
 -29  -1   2    1.75    1.37
 -28  -1   2    2.14    1.91
 -28   1   2    1.21    2.20
  28  -1  -2    3.38    2.11
 -28   1   2    2.70    1.86
 -28  -1   2    3.03    2.25
 -27  -1   2   -0.40    2.59
  27  -1  -2    0.46    2.48
 -27   1   2    2.29    2.25
 -27   1   2   -4.15    2.73
 -27  -1   2   -2.13    2.35
 -26  -1   2   -0.26    2.96
 -26   1   2    2.31    2.61
 -26   1   2   -3.54    3.07
 -26  -1   2    2.10    2.69
 -25  -1   2    0.91    2.99
 -25  -1   2    0.18    3.15
 -25   1   2    0.30    3.27
 -25   1   2    2.45    2.97
 -24  -1   2    3.63    3.25
 -24  -1   2    2.78    3.61
 -24   1   2    0.56    3.24
 -24   1   2    3.68    3.55
 -23  -1   2   25.85    3.97
 -23  -1   2   17.16    4.33
 -23   1   2   24.33    4.26
 -23   1   2   15.60    3.92
 -22   1   2   23.74    4.42
 -22  -1   2   39.50    4.50
 -22  -1   2   28.19    4.68
 -22   1   2   25.67    4.38
 -21  -1   2   67.81    6.68
 -21   1   2   74.61    6.43
 -21  -1   2   74.36    6.48
 -21   1   2   68.17    6.62
 -20  -1   2   60.01    6.30
 -20   1   2   61.31    5.93
 -20  -1   2   61.24    6.01
 -20   1   2   65.14    6.11
 -19  -1   2  108.41    8.75
 -19  -1   2  120.72    8.73
 -19   1   2  108.52    8.74
 -18  -1   2    1.39    3.55
 -18  -1   2    7.22    3.83
 -18   1   2    8.57    3.56
 -17  -1   2   34.17    4.58
 -17  -1   2   35.60    4.58
 -17   1   2   34.56    4.44
 -16   1   2    5.51    3.25
 -16  -1   2   11.74    3.54
  16   1  -2   17.67    4.92
 -15   1   2   19.98    3.44
  15   1  -2   33.00    4.86
 -14   1   2   52.93    4.73
  14   1  -2   58.02    5.51
 -13   1   2  746.61   45.45
  13  -1  -2  762.94   50.12
  13   1  -2  680.61   45.71
  13  -1  -2  789.08   45.55
 -13   1   2  740.06   45.33
 -13   1   2  684.58   46.79
 -13   1   2  590.22   46.49
 -12   1   2  545.73   36.99
  12   1  -2  528.49   36.01
 -12   1   2  591.56   35.75
 -12   1   2  528.04   37.16
 -12   1   2  603.46   35.70
  12  -1  -2  638.16   40.27
  12  -1  -2  536.01   36.26
  11  -1  -2   47.25    7.20
  11   1  -2   35.92    3.86
 -11   1   2   39.97    3.35
 -11   1   2   36.16    3.27
 -11   1   2   37.89    4.61
 -11   1   2   37.69    5.01
 -11  -1   2   35.40    5.05
 -10   1   2   23.81    3.79
 -10  -1   2   24.59    4.20
  10  -1  -2   28.65    6.08
 -10   1   2   23.46    4.17
  -9  -1   2  118.64   10.09
  -9   1   2  132.51    9.43
  -9   1   2  111.48   10.02
  -8   1   2  277.10   17.66
   8  -1  -2  311.32   20.15
   7  -1  -2   35.48    5.59
  -7   1   2   26.38    3.05
  -7  -1   2   20.04    4.57
   7   1  -2   20.26    5.29
  -6  -1   2  259.27   19.53
  -6   1   2  352.75   18.31
   6  -1  -2  382.68   20.73
   6   1  -2  261.22   17.85
  -6  -1   2  277.10   17.89
   6   1  -2  289.79   19.91
  -5   1   2  978.22   59.21
  -5  -1   2  795.25   60.37
   5   1  -2  898.87   60.65
   4  -1  -2 6905.39  398.02
  -4  -1   2 5789.25  397.44
   4  -1  -2 6451.87  398.04
  -4   1   2 7076.02  398.51
   4   1  -2 6399.34  398.05
   3  -1  -2 9556.82  580.75
   3   1  -2 9774.85  580.53
  -3   1   2 9999.00  580.97
  -3  -1   2 8590.07  580.19
   3  -1  -2 9461.03  580.57
  -2   1   2 2538.84  148.40
   2   1  -2 2175.99  147.90
  -2  -1   2 2244.38  147.89
  -2  -1   2 2273.79  147.70
   2  -1  -2 2545.11  148.19
   2  -1  -2 2509.65  148.12
   2   1  -2 2473.27  147.78
   1  -1  -2  454.08   30.78
   1   1  -2  485.46   30.39
  -1  -1   2  539.91   30.86
  -1  -1   2  498.09   30.49
  -1   1   2  482.35   31.17
   1  -1  -2  471.92   29.85
   1   1  -2  425.32   30.67
   0   1  -2  397.29   29.07
   0  -1   2  482.38   29.23
   0  -1  -2  456.17   28.64
   0   1   2  452.59   29.76
   0  -1   2  476.63   28.84
   1  -1   2 2346.29  154.71
   1  -1   2 2459.67  154.71
  -1  -1  -2 2523.60  154.72
   1  -1   2 2606.25  154.62
  -1   1  -2 2534.83  154.87
  -2  -1  -2 8806.55  526.45
   2  -1   2 8768.84  526.16
   2   1   2 9404.58  527.03
  -2   1  -2 8943.42  526.38
   2  -1   2 7525.44  526.02
   3   1   2 6647.70  368.28
  -3   1  -2 5896.49  367.44
   3  -1   2 6931.44  367.38
   3  -1   2 5315.28  366.98
   3   1   2 5986.07  366.85
  -3  -1  -2 5715.10  367.77
   3  -1   2 5850.34  367.89
  -4   1  -2  981.29   62.42
  -4  -1  -2 1016.05   63.06
   4  -1   2 1001.93   63.07
  -5  -1  -2  357.28   24.13
  -5   1  -2  358.96   23.35
   5  -1   2  359.91   24.12
  -5  -1  -2  364.11   23.96
  -6  -1  -2   20.91    4.20
  -6  -1  -2   21.30    4.79
  -6   1  -2   20.92    3.22
   6  -1   2   17.80    4.53
  -7   1  -2  288.87   18.69
  -7   1  -2  253.19   17.48
  -7  -1  -2  262.34   18.83
  -8  -1  -2  108.24   10.53
  -8   1  -2  132.23    9.28
  -8   1  -2  129.63   10.47
   8   1   2  131.58    9.50
  -9   1  -2   21.05    4.68
   9   1   2   18.02    3.82
   9  -1   2   26.10    4.38
  -9   1  -2   21.72    3.28
 -10   1  -2   49.45    4.09
  10  -1   2   56.19    6.32
 -10   1  -2   54.58    3.95
 -10  -1  -2   52.79    3.97
 -10   1  -2   59.74    6.78
  10   1   2   45.80    5.54
 -10   1  -2   48.10    4.93
 -10  -1  -2   54.15    3.81
 -11  -1  -2  508.05   41.37
 -11   1  -2  567.74   39.84
 -11   1  -2  632.32   38.90
  11   1   2  615.12   40.16
 -11   1  -2  637.42   38.91
 -11  -1  -2  614.77   38.90
 -11   1  -2  617.86   38.88
 -11   1  -2  606.10   41.39
  11  -1   2  647.07   41.44
 -11  -1  -2  626.07   38.87
 -11  -1  -2  654.07   38.87
 -11   1  -2  612.65   39.05
 -12  -1  -2  707.31   48.51
 -12  -1  -2  760.88   45.23
 -12   1  -2  671.26   46.23
 -12   1  -2  731.47   45.19
 -12   1  -2  734.74   45.38
  12  -1   2  776.18   48.15
 -12   1  -2  650.61   45.16
 -12   1  -2  716.68   45.18
 -12   1  -2  776.05   45.21
 -12  -1  -2  763.53   45.15
 -12   1  -2  707.42   47.96
  12   1   2  721.37   45.60
 -12  -1  -2  729.97   45.18
 -12  -1  -2  685.13   45.17
 -13  -1  -2   53.72    4.42
 -13  -1  -2   53.75    4.47
 -13   1  -2   56.90    4.51
 -13   1  -2   50.97    4.37
 -13   1  -2   64.77    4.57
 -13   1  -2   48.32    4.70
  13   1   2   52.80    5.34
 -13  -1  -2   59.45    4.60
 -13   1  -2   62.56    4.57
  13  -1   2   61.59    7.35
 -13  -1  -2   68.70    4.43
 -13   1  -2   67.08    7.84
 -14  -1  -2   21.59    2.94
  14   1   2   29.93    4.12
 -14  -1  -2   22.94    2.93
 -14  -1  -2   26.53    3.14
 -14   1  -2   28.81    3.04
 -14  -1  -2   29.72    2.88
 -14   1  -2   31.98    3.19
 -14   1  -2   21.35    2.83
 -14   1  -2   32.36    3.06
 -14   1  -2   21.64    3.49
 -15  -1  -2    6.65    2.43
 -15   1  -2    2.77    3.08
 -15  -1  -2    7.76    2.47
 -15   1  -2   13.23    2.65
  15   1   2   17.13    3.92
 -15   1  -2    5.82    2.30
 -15   1  -2   11.45    2.48
 -15   1  -2   10.91    2.56
 -15  -1  -2   12.56    2.36
 -15  -1  -2   11.82    2.60
 -15  -1  -2   12.43    3.30
 -16   1  -2   38.23    3.59
 -16   1  -2   34.55    3.34
 -16  -1  -2   22.36    3.40
 -16   1  -2   25.59    4.09
 -16   1  -2   27.22    3.36
 -16  -1  -2   33.02    3.26
 -16  -1  -2   32.39    4.28
 -16  -1  -2   35.27    3.55
 -16   1  -2   35.44    3.67
 -17  -1  -2   -3.34    2.66
 -17   1  -2    3.04    2.30
 -17   1  -2    0.91    2.75
 -17   1  -2   -0.81    2.44
 -17   1  -2    5.38    3.36
 -17  -1  -2    0.98    3.43
 -17  -1  -2    4.63    2.70
 -17  -1  -2    2.67    2.27
 -18  -1  -2  106.12    8.38
 -18  -1  -2  106.11    7.40
 -18   1  -2  116.34    7.85
 -18   1  -2   92.44    7.63
 -18  -1  -2  114.96    7.68
 -18  -1  -2   97.53    7.57
 -18   1  -2  110.91    8.27
 -19   1  -2   66.22    5.92
 -19  -1  -2   52.36    4.94
 -19   1  -2   61.32    5.27
 -19  -1  -2   64.15    6.11
 -19   1  -2   44.62    4.94
 -19  -1  -2   68.86    5.07
 -19  -1  -2   62.56    4.69
 -20  -1  -2   76.69    6.53
 -20  -1  -2   64.15    5.47
 -20   1  -2   60.62    5.51
 -20   1  -2   69.83    5.76
 -20   1  -2   70.79    6.41
 -20  -1  -2   75.26    5.52
 -21   1  -2   28.99    4.28
 -21  -1  -2   25.08    3.19
 -21   1  -2   26.04    3.27
 -21  -1  -2   27.19    3.32
 -21  -1  -2   24.76    4.39
 -22   1  -2   17.91    3.92
 -22  -1  -2   14.73    2.68
 -22   1  -2   17.08    2.77
 -22  -1  -2   15.05    3.98
 -22  -1  -2   16.60    2.89
 -23  -1  -2    2.71    2.29
 -23   1  -2    3.94    2.24
 -23   1  -2   -0.19    3.31
 -23  -1  -2    1.67    3.53
 -23  -1  -2    2.08    2.16
 -24  -1  -2    3.24    3.17
 -24   1  -2    0.51    1.95
 -24  -1  -2   -1.52    2.03
 -24   1  -2   -2.49    3.36
 -25  -1  -2    1.72    2.91
 -25   1  -2    0.86    1.70
 -25   1  -2   -2.21    2.89
 -26   1  -2   -5.41    2.62
 -26  -1  -2    0.04    2.52
 -27  -1  -2    1.29    2.08
 -27   1  -2    2.67    2.07
 -27   1  -2    2.71    2.21
 -28   1  -2   -0.39    1.55
 -28  -1  -2   -0.58    1.51
 -28   1  -2    1.09    1.65
 -28  -1  -2    1.21    1.52
 -28  -2   2    0.72    1.90
 -28  -2   2   -2.62    1.74
 -28   2   2    0.28    1.64
 -28   2   2    0.29    1.87
 -27  -2   2    8.04    2.59
 -27   2   2    5.66    2.56
 -27   2   2    4.95    2.20
 -27  -2   2    4.15    2.21
 -26   2   2   -0.20    2.76
 -26   2   2    1.24    2.46
 -26  -2   2    3.97    2.90
 -26  -2   2   -0.12    2.44
  26  -2  -2    1.63    2.32
 -25  -2   2    3.95    2.84
 -25   2   2    2.75    3.11
 -25   2   2    1.37    2.71
 -25  -2   2   -4.34    3.43
  25  -2  -2   -0.52    2.63
  24  -2  -2   22.05    3.87
 -24  -2   2   34.93    4.07
 -24  -2   2   26.96    4.38
 -24   2   2   32.62    3.98
 -24   2   2   23.61    4.27
 -23   2   2   14.74    4.11
 -23  -2   2   17.79    4.19
 -23   2   2   15.90    3.64
 -23  -2   2   17.20    3.65
 -22  -2   2   -2.11    3.61
 -22  -2   2   -0.61    3.89
 -22   2   2    0.07    3.70
 -22   2   2    4.71    3.38
 -21   2   2    3.59    3.83
 -21  -2   2    3.93    3.86
 -21  -2   2    2.46    3.68
 -20   2   2   23.64    4.34
 -20  -2   2   24.09    4.52
 -20  -2   2   23.26    4.30
  19   2  -2   51.94    6.88
 -19  -2   2   43.54    5.15
 -19   2   2   37.55    4.96
 -19  -2   2   41.77    5.15
 -18   2   2    7.95    3.74
 -18  -2   2   10.07    4.05
  18   2  -2   10.48    5.60
  17   2  -2   12.75    5.43
 -17  -2   2   19.70    4.09
  17   2  -2   14.37    4.40
 -17   2   2   14.17    3.66
 -16   2   2   23.92    3.85
 -16  -2   2   22.70    4.02
  16   2  -2   23.92    4.51
  15   2  -2   18.57    4.01
 -15   2   2   11.51    3.10
 -14   2   2  100.97    7.93
  14   2  -2  122.47    8.74
  14   2  -2   98.72    8.44
 -14   2   2  114.36    8.08
  14  -2  -2  129.74    8.29
 -13   2   2   11.38    2.43
 -13   2   2   13.34    2.61
  13   2  -2    9.53    3.24
  13  -2  -2   13.01    2.88
  13   2  -2   12.77    3.29
  13  -2  -2    9.24    5.12
  12   2  -2  124.36    8.77
  12   2  -2   97.01    8.33
 -12   2   2  134.61    8.08
  12  -2  -2  116.54   11.62
  12  -2  -2  118.36    8.32
 -12  -2   2   83.46    8.68
 -12   2   2  130.47    8.18
  11   2  -2  135.65    9.30
  11   2  -2  120.09    8.90
  11  -2  -2  117.07   11.66
 -11   2   2  141.07    8.72
 -11   2   2  145.08    8.63
  11   2  -2  117.24   11.82
  11  -2  -2  125.59    8.87
 -11  -2   2  110.88    9.56
 -11  -2   2  123.34    8.44
 -11   2   2   96.79   10.01
  10   2  -2   98.88    7.70
  10  -2  -2  119.30   10.70
 -10   2   2  113.54    7.47
 -10   2   2  118.11    7.58
  10   2  -2  101.20   10.63
 -10  -2   2  107.09    8.70
   9   2  -2   83.86    6.28
   9  -2  -2   99.62    9.20
   9   2  -2   91.56    9.48
  -9   2   2   85.57    6.05
  -9  -2   2   91.47    7.40
  -9  -2   2   95.00    6.79
  -8  -2   2   28.77    4.08
   8  -2  -2   33.62    5.48
   8   2  -2   24.37    5.80
  -8  -2   2   34.32    3.66
   7   2  -2  559.39   40.12
  -7  -2   2  593.95   39.06
   6   2  -2  319.45   23.77
  -6  -2   2  347.07   22.71
   6  -2  -2  366.63   23.88
  -5  -2   2   58.62    5.60
  -5   2   2   65.48    7.37
   5  -2  -2   63.62    6.71
   5  -2  -2   65.93    7.17
   4  -2  -2 2104.84  134.21
   4  -2  -2 2174.52  134.70
  -4  -2   2 2110.52  133.51
  -4   2   2 2247.72  134.86
  -3  -2   2 2098.52  128.71
  -3  -2   2 1891.46  127.86
   3   2  -2 2120.64  129.52
   3   2  -2 2287.72  129.09
  -3   2   2 2468.58  130.05
   3  -2  -2 2405.29  129.66
  -2   2   2 1794.83  104.03
   2   2  -2 1597.26  102.79
   2   2  -2 1531.72  103.29
  -2  -2   2 1770.23  103.09
   2   2  -2 1612.28  103.64
   1   2  -2 6999.57  445.63
   1   2  -2 7471.65  445.96
  -1   2   2 7758.10  446.37
  -1  -2   2 7793.04  445.36
   1   2  -2 6771.56  444.78
   0   2  -2 7280.39  487.56
   0   2   2 7969.85  488.30
   0   2  -2 8243.43  487.88
   0  -2  -2 7608.40  488.06
   0   2   2 7852.44  488.40
   0  -2   2 8301.37  487.37
   1   2   2 1868.86  110.34
  -1   2  -2 1697.71  109.44
   1   2   2 1809.18  110.22
  -1  -2  -2 1684.22  109.87
   2   2   2 2392.30  136.01
  -2   2  -2 2055.35  134.82
   3   2   2 2183.86  119.07
  -3   2  -2 2015.67  118.07
   4  -2   2   57.32    5.90
  -4   2  -2   40.34    4.38
  -4   2  -2   54.66    5.31
   4   2   2   63.56    6.30
  -5  -2  -2  370.16   25.34
   5  -2   2  395.02   25.34
  -5   2  -2  381.49   24.69
   5   2   2  348.92   25.38
   6  -2   2  745.10   45.26
  -6   2  -2  683.35   44.48
   6   2   2  690.97   45.36
  -6  -2  -2  669.30   45.16
   7  -2   2   36.70    5.65
  -7   2  -2   30.17    4.20
  -7  -2  -2   32.24    5.37
   7   2   2   32.40    5.25
   8  -2   2   93.19    8.56
  -8   2  -2   80.68    5.78
  -8   2  -2   86.73    5.82
  -8  -2  -2   92.90    8.35
   8   2   2   91.83    8.47
  -8   2  -2   92.36    7.40
  -9   2  -2   99.23    7.18
  -9   2  -2  110.91    8.70
  -9  -2  -2  105.74    7.25
   9   2   2   98.43    9.13
  -9  -2  -2  111.10    9.70
   9   2   2  107.92    9.74
  -9   2  -2  119.99    7.37
  -9   2  -2  106.07    7.14
  10   2   2  125.75   11.03
 -10  -2  -2  128.02    8.62
 -10   2  -2  137.31    8.77
  10   2   2  124.62   11.12
 -10   2  -2  121.64    8.56
 -10   2  -2  138.15    8.58
 -10   2  -2  126.64   10.18
 -10  -2  -2  126.17    8.47
 -11  -2  -2  132.16    8.26
 -11  -2  -2  114.63   11.64
  11   2   2  114.74   10.83
 -11   2  -2  115.92    9.79
 -11   2  -2  118.80    8.29
 -11   2  -2  128.10    8.53
  11   2   2  134.49   11.05
 -11  -2  -2  116.74    8.32
 -11  -2  -2  129.01    8.24
 -11   2  -2  123.38    8.33
 -12   2  -2   11.80    2.54
  12  -2   2   11.23    4.49
 -12   2  -2   14.98    2.17
 -12   2  -2   10.68    2.28
 -12  -2  -2   13.67    2.01
 -12   2  -2    8.59    3.28
 -12  -2  -2   12.61    2.31
 -12  -2  -2   13.54    2.11
  12   2   2   12.67    4.20
 -12   2  -2   14.17    2.32
 -13  -2  -2  120.88    7.69
 -13  -2  -2   93.88    7.68
 -13   2  -2  112.60    7.72
  13   2   2  113.00    8.63
 -13   2  -2  109.43    7.71
 -13  -2  -2  111.29    7.76
 -13  -2  -2  117.43    7.55
 -13   2  -2  115.87    8.02
 -13   2  -2  109.21    7.67
 -14  -2  -2    8.13    2.60
 -14   2  -2   10.66    2.73
 -14   2  -2   11.70    3.00
 -14   2  -2   12.77    2.52
 -14  -2  -2   12.48    2.65
  14   2   2    7.35    3.75
 -14  -2  -2   16.49    2.20
 -14  -2  -2   12.17    2.49
 -14   2  -2   13.43    2.45
  15   2   2   20.77    4.29
 -15   2  -2   18.73    3.49
 -15  -2  -2   20.09    3.06
 -15  -2  -2   21.85    2.55
 -15   2  -2   16.86    3.20
 -15   2  -2   17.39    2.81
 -15   2  -2   20.41    2.82
 -15  -2  -2   20.08    3.08
 -15  -2  -2   18.35    3.00
 -16   2  -2   12.39    2.72
 -16   2  -2   12.34    3.51
 -16   2  -2   12.51    2.61
 -16  -2  -2   13.71    2.88
 -16   2  -2    9.95    3.07
  16   2   2   15.53    4.35
 -16  -2  -2   13.90    2.97
 -17   2  -2    7.81    2.66
 -17  -2  -2    6.18    2.77
 -17  -2  -2   10.01    2.75
 -17   2  -2    5.55    3.56
 -17  -2  -2    1.88    2.87
  17   2   2   11.67    4.44
 -17   2  -2    4.81    3.05
 -18  -2  -2   36.69    4.85
 -18  -2  -2   30.43    3.86
 -18  -2  -2   41.48    3.83
 -18   2  -2   32.44    4.55
 -18   2  -2   35.36    3.87
  18   2   2   45.92    5.53
 -19  -2  -2   32.58    3.32
 -19  -2  -2   23.08    4.38
 -19  -2  -2   18.36    3.23
 -19   2  -2   25.21    4.22
 -19   2  -2   24.00    3.32
 -20  -2  -2    7.06    2.42
 -20   2  -2   -0.13    3.64
 -20  -2  -2    4.02    3.90
 -20   2  -2    6.04    2.60
 -20  -2  -2    7.95    2.54
 -21  -2  -2    1.50    3.58
 -21   2  -2    2.41    2.37
 -21   2  -2   -0.20    3.56
 -21  -2  -2    2.98    2.32
 -21  -2  -2    2.56    2.21
 -22  -2  -2   17.22    3.92
 -22  -2  -2   14.89    2.55
 -22   2  -2   10.70    3.76
 -22  -2  -2   10.72    2.48
 -22   2  -2   12.51    2.67
 -23   2  -2   21.20    3.97
 -23   2  -2   21.09    2.89
 -23  -2  -2   30.50    4.19
 -23  -2  -2   26.87    2.81
 -23  -2  -2   18.43    2.67
 -24  -2  -2   -0.80    3.18
 -24   2  -2    0.22    2.02
 -24   2  -2    1.20    2.96
 -25   2  -2    0.76    1.72
 -25   2  -2    1.82    2.62
 -25   2  -2    2.99    2.83
 -25  -2  -2    5.63    2.73
 -26   2  -2    5.64    2.53
 -26   2  -2    4.53    2.42
 -26  -2  -2    9.38    2.55
 -27  -2  -2   -1.19    1.87
 -27   2  -2   -1.42    1.78
 -27   2  -2   -0.11    1.87
 -28  -3   2    3.09    1.50
 -28  -3   2    1.95    1.29
 -28   3   2    6.08    1.45
 -27   3   2    0.31    2.06
 -27  -3   2    2.56    1.79
 -27   3   2    0.77    1.81
 -27  -3   2    3.29    2.12
 -26   3   2    7.46    2.43
 -26   3   2    8.15    2.71
 -26  -3   2   10.69    2.34
 -26  -3   2    7.75    2.75
 -25   3   2    9.66    3.15
 -25  -3   2   15.23    3.40
 -25   3   2   11.39    2.86
 -25  -3   2   16.52    2.84
 -24  -3   2   10.21    3.00
 -24   3   2    7.49    3.34
 -24   3   2    6.40    2.99
 -24  -3   2    9.10    3.50
 -23  -3   2   -0.99    3.24
 -23  -3   2    2.39    3.57
 -23   3   2    4.77    3.38
 -23   3   2    1.85    3.06
  22  -3  -2   10.02    2.93
 -22   3   2    9.67    3.73
 -22  -3   2   12.28    3.69
 -22  -3   2    8.20    4.02
 -21  -3   2   41.97    4.90
 -21   3   2   41.31    4.94
 -21  -3   2   35.73    5.02
  21  -3  -2   31.61    4.13
 -20  -3   2   65.83    6.17
 -20  -3   2   63.94    6.31
  20  -3  -2   56.93    5.68
 -20   3   2   64.88    6.15
  20   3  -2   77.55    8.14
  19   3  -2   14.12    4.40
 -19   3   2    4.51    3.71
 -19  -3   2   18.31    4.27
  19  -3  -2    8.15    3.19
  19   3  -2   19.27    5.95
  18   3  -2   44.79    5.94
 -18   3   2   44.42    5.33
 -18  -3   2   57.98    5.69
  18   3  -2   56.58    7.39
  17   3  -2   82.29    7.40
 -17   3   2   75.19    6.86
  16   3  -2   66.08    6.54
 -16   3   2   66.10    6.06
  15   3  -2    7.77    3.71
 -15   3   2    4.26    3.11
  15   3  -2    6.40    3.78
 -15   3   2   11.65    3.10
  14   3  -2    2.29    3.28
 -14   3   2    6.66    2.68
  14  -3  -2    4.64    3.00
  14   3  -2    6.31    3.47
 -14   3   2    0.69    2.92
 -13  -3   2   74.55    6.43
 -13   3   2  102.28    7.12
  13  -3  -2  113.10    7.17
  13   3  -2   80.86    7.22
  13   3  -2  106.86    7.88
 -13   3   2   98.31    6.90
 -12  -3   2   73.98    5.68
  12   3  -2   92.13    7.10
  12   3  -2   69.89    6.32
 -12   3   2   81.81    6.13
  12  -3  -2   92.26    6.34
  12  -3  -2   71.91    8.87
 -12   3   2   83.63    6.00
  11   3  -2  134.98    9.86
  11   3  -2  114.84   12.27
  11   3  -2  106.80    8.99
  11  -3  -2  126.29   11.77
 -11   3   2  142.42    8.85
  11  -3  -2  164.20    9.02
 -11  -3   2  121.04    8.54
  11  -3  -2  131.02    9.05
 -11   3   2  142.58    8.99
  11  -3  -2  108.05    8.77
  10  -3  -2   40.82    4.22
 -10   3   2   45.76    4.03
  10  -3  -2   56.98    4.12
  10   3  -2   38.31    4.13
  10   3  -2   44.99    7.26
 -10  -3   2   40.95    4.29
  10  -3  -2   45.38    6.51
  10  -3  -2   37.70    3.84
 -10   3   2   48.32    3.81
 -10  -3   2   48.12    3.48
  -9   3   2   35.56    3.00
  -9   3   2   35.25    3.24
   9  -3  -2   31.20    3.31
   9  -3  -2   19.74    3.37
  -9  -3   2   38.09    4.54
   9   3  -2   32.15    6.56
   9  -3  -2   29.95    5.30
   9   3  -2   29.49    3.20
  -9  -3   2   30.34    3.55
   9   3  -2   23.66    3.29
  -8   3   2  454.39   26.08
   8   3  -2  413.41   29.26
   8  -3  -2  357.71   26.05
   8   3  -2  400.69   26.08
  -8   3   2  453.47   25.98
   8   3  -2  359.03   26.07
  -8  -3   2  391.95   26.73
   8  -3  -2  462.13   26.07
   8  -3  -2  436.94   29.77
   8  -3  -2  477.77   28.80
   8   3  -2  383.58   26.06
   7  -3  -2  274.72   19.82
   7  -3  -2  349.02   23.50
   7   3  -2  342.75   23.12
   7   3  -2  296.05   19.84
   7  -3  -2  290.79   19.73
   7   3  -2  302.66   19.82
  -7   3   2  360.60   19.73
  -7   3   2  348.42   19.83
  -7  -3   2  309.96   20.54
   7  -3  -2  351.46   22.22
   7   3  -2  282.93   19.73
  -6  -3   2  116.06    8.79
   6  -3  -2  126.23   10.18
  -5   3   2  138.96   11.90
  -5  -3   2  140.93   10.14
  -4   3   2  966.63   56.98
   4   3  -2  936.49   57.15
   4  -3  -2  769.09   56.70
  -4  -3   2  860.06   55.22
   3  -3  -2  400.25   25.87
   3   3  -2  327.92   23.91
  -3  -3   2  349.89   23.58
  -3   3   2  435.49   25.71
   3   3  -2  386.81   25.71
   3   3  -2  351.45   24.68
  -3  -3   2  387.86   24.01
  -2   3   2  180.29   12.62
  -2  -3   2  174.45   11.19
   2   3  -2  148.45   11.82
   2   3  -2  129.91   10.36
  -2  -3   2  158.96   11.05
   2  -3  -2  183.72   13.04
   2   3  -2  172.60   12.97
  -1   3   2   12.87    4.29
   1   3  -2   12.12    3.88
  -1  -3   2   15.04    2.98
   1  -3  -2   11.01    4.23
   1   3  -2    9.83    4.56
   0   3  -2   10.04    3.73
   0   3   2   19.78    4.67
   0  -3  -2   10.60    4.23
   0   3  -2    5.80    4.25
  -1   3  -2  184.96   13.17
  -1  -3  -2  163.65   13.69
  -1   3  -2  174.46   13.41
   1   3   2  189.51   14.03
  -2   3  -2  371.97   25.85
  -2   3  -2  376.26   26.16
   2   3   2  459.47   27.39
  -2  -3  -2  386.59   26.56
   2   3   2  385.89   24.81
   3   3   2  881.39   55.20
  -3   3  -2  797.38   53.90
   3   3   2  854.91   52.81
   4  -3   2  145.08   11.23
   4   3   2  136.31    9.23
   4   3   2  138.49   11.71
  -4   3  -2  138.13   10.43
   5  -3   2  113.50    9.28
  -5   3  -2   92.14    7.89
   5   3   2  111.42    9.64
  -5   3  -2  102.91    8.77
  -6  -3  -2  302.41   19.96
  -6  -3  -2  348.60   22.80
  -6   3  -2  318.98   20.02
  -6   3  -2  284.06   20.63
  -6   3  -2  331.88   20.13
   6  -3   2  379.99   22.69
  -6  -3  -2  306.42   20.12
  -6   3  -2  340.32   21.97
   6   3   2  362.14   23.00
  -7  -3  -2  447.22   27.13
  -7   3  -2  424.26   24.03
  -7  -3  -2  422.95   24.13
  -7  -3  -2  435.57   24.00
   7  -3   2  461.43   26.96
  -7   3  -2  410.21   24.13
   7   3   2  461.98   27.29
   7   3   2  430.15   24.12
  -7   3  -2  456.22   26.28
  -7   3  -2  429.79   24.21
  -8  -3  -2   31.21    2.73
  -8   3  -2   30.62    4.72
  -8  -3  -2   33.00    3.18
   8  -3   2   35.57    5.67
  -8   3  -2   34.11    2.93
  -8  -3  -2   34.75    5.81
   8   3   2   30.13    5.36
   8  -3   2   23.60    3.20
   8   3   2   28.86    2.98
  -8   3  -2   32.82    3.20
  -9   3  -2   53.71    3.77
  -9   3  -2   46.86    5.75
   9   3   2   48.24    6.37
   9   3   2   46.24    6.22
  -9  -3  -2   36.29    3.57
  -9   3  -2   50.27    4.04
  -9  -3  -2   38.59    3.85
  -9  -3  -2   45.15    6.69
   9  -3   2   51.23    6.70
  -9  -3  -2   49.92    3.62
  10   3   2  147.20   12.44
  10   3   2  136.60   12.20
 -10   3  -2  136.59    9.45
 -10  -3  -2  137.48   12.29
 -10  -3  -2  168.25    9.44
 -10   3  -2  134.04   11.40
 -10  -3  -2  135.79    9.53
 -10  -3  -2  132.01    9.35
 -10   3  -2  141.91    9.65
 -11  -3  -2   81.43    5.49
  11   3   2   66.12    8.62
 -11   3  -2   77.71    5.88
 -11  -3  -2   74.47    5.65
 -11   3  -2   72.58    5.55
 -12  -3  -2   89.56    6.57
 -12   3  -2   88.12    6.54
 -12   3  -2   96.35    6.93
 -13  -3  -2    3.97    2.44
 -13   3  -2    2.54    2.86
 -13   3  -2    5.04    2.20
 -14  -3  -2    8.51    2.55
 -14   3  -2    4.95    2.43
 -14   3  -2    4.26    3.08
  14   3   2    5.99    4.19
  15   3   2   64.05    6.70
 -15  -3  -2   56.73    5.19
 -15   3  -2   64.64    5.74
 -15   3  -2   58.93    5.10
 -15  -3  -2   68.91    5.15
  16   3   2   92.21    7.93
 -16  -3  -2   80.59    6.51
 -16   3  -2   84.62    6.48
 -16  -3  -2   84.88    6.43
 -16   3  -2   86.85    7.13
 -17   3  -2   42.86    4.38
  17   3   2   52.79    6.14
 -17  -3  -2   51.51    4.31
 -17  -3  -2   48.34    4.51
 -17   3  -2   39.99    5.05
 -18  -3  -2   14.47    2.73
  18   3   2   10.50    4.62
 -18   3  -2    7.57    3.62
 -18  -3  -2    9.13    2.84
 -18   3  -2   10.10    2.86
 -19  -3  -2   66.53    4.94
 -19  -3  -2   62.82    6.05
 -19   3  -2   58.21    5.88
 -19  -3  -2   55.72    5.07
 -19   3  -2   50.55    5.08
 -20  -3  -2   38.52    4.72
 -20  -3  -2   34.80    3.34
 -20  -3  -2   29.26    3.49
 -20   3  -2   32.39    4.51
 -20   3  -2   28.36    3.60
 -21   3  -2   11.16    3.62
 -21   3  -2    4.39    2.54
 -21  -3  -2   11.91    2.40
 -21  -3  -2    8.51    2.20
 -21  -3  -2   11.79    3.80
 -22  -3  -2    1.27    1.99
 -22   3  -2   -0.13    3.07
 -22   3  -2    1.70    3.15
 -22   3  -2    0.91    2.27
 -22  -3  -2    1.70    3.39
 -23  -3  -2    4.83    3.29
 -23   3  -2    6.76    3.08
 -23   3  -2    7.08    3.07
 -23   3  -2    7.17    2.24
 -24  -3  -2   14.05    3.24
 -24   3  -2   14.68    3.06
 -24   3  -2   11.18    3.00
 -24   3  -2   11.39    2.17
 -25   3  -2    6.48    2.53
 -25  -3  -2    7.31    2.65
 -25   3  -2    6.86    1.61
 -25   3  -2    8.93    2.36
 -26  -3  -2    3.97    1.99
 -26   3  -2   -0.49    1.91
 -26   3  -2    3.10    1.81
 -27  -3  -2    5.15    1.54
 -27   4   2    3.09    1.33
 -26   4   2    6.13    1.55
 -26  -4   2    4.54    2.13
 -26   4   2   10.20    1.96
  26  -4  -2    7.92    2.21
 -26  -4   2   12.92    1.95
 -25   4   2   13.38    2.50
 -25  -4   2   13.95    2.32
 -25  -4   2   10.83    2.73
  25  -4  -2    7.73    2.78
 -24  -4   2   -2.25    2.61
 -24  -4   2    1.54    2.90
 -24   4   2   -0.74    2.51
 -24   4   2   -2.08    2.74
 -23   4   2   -1.52    3.09
 -23  -4   2   -1.87    3.01
 -23  -4   2    1.81    3.22
 -22  -4   2    3.99    3.46
 -22  -4   2    2.86    3.14
 -22   4   2   -0.49    3.31
  21   4  -2    9.18    5.36
 -21  -4   2    9.96    3.69
 -21   4   2   -0.33    3.58
 -21  -4   2    3.23    3.52
 -20  -4   2   21.73    4.21
 -20   4   2   15.61    3.96
  20   4  -2   25.65    6.17
  19   4  -2   40.96    6.94
  19   4  -2   28.94    4.97
 -19   4   2   25.11    4.43
 -19  -4   2   36.43    4.77
  18   4  -2    5.12    3.92
 -18   4   2   -0.28    3.58
  17   4  -2    2.13    3.97
 -17   4   2    5.37    3.64
 -16   4   2  104.69    8.26
 -16   4   2  105.29    7.98
  16   4  -2  105.82    8.75
  16   4  -2   99.92    8.73
  15   4  -2  173.34   12.38
  15   4  -2  151.26   12.00
 -15   4   2  165.41   11.74
 -15   4   2  168.33   11.49
 -14   4   2   47.97    4.99
  14   4  -2   41.05    5.23
  14   4  -2   49.21    5.81
 -14   4   2   50.69    4.69
 -13   4   2   18.04    3.60
 -13  -4   2   15.32    2.57
 -13   4   2   18.66    3.12
  13   4  -2   14.97    3.75
  13   4  -2   17.17    4.32
 -12  -4   2   63.25    5.16
  12   4  -2   60.41    6.11
 -12   4   2   76.90    5.93
 -12   4   2   79.43    5.70
  12   4  -2   73.10    6.92
 -11   4   2   71.26    5.16
 -11  -4   2   58.49    4.61
 -11   4   2   71.58    5.49
  11   4  -2   50.42    5.43
 -10  -4   2  136.98    9.15
 -10   4   2  146.15    9.77
  10   4  -2  131.32    9.87
 -10   4   2  143.63    9.60
  10   4  -2  138.44   10.04
  -9   4   2  119.88    8.05
   9   4  -2  108.13    8.30
  -9   4   2  120.17    8.19
   9   4  -2  116.97    8.63
   9   4  -2  108.83    8.14
   8   4  -2  223.30   15.98
  -8   4   2  271.54   15.87
   8   4  -2  219.88   15.89
   8   4  -2  242.26   15.94
  -8   4   2  258.21   15.99
   8   4  -2  252.50   16.41
   7   4  -2  342.39   23.46
   7   4  -2  405.25   23.52
  -7   4   2  407.69   23.42
   7   4  -2  353.54   23.45
   7   4  -2  334.45   23.43
   6   4  -2   95.43    7.01
   6   4  -2   98.63    7.00
   6  -4  -2   86.81    7.32
  -6   4   2  102.23    6.94
   6   4  -2  112.70    7.10
   6   4  -2   98.19    7.10
   6   4  -2  118.35   11.11
   6  -4  -2   91.73   10.41
   5   4  -2    1.42    1.82
   5  -4  -2    0.98    4.40
   5   4  -2    0.24    5.26
   5   4  -2    1.53    1.78
   5   4  -2    0.13    3.05
   5  -4  -2    2.67    2.59
   5   4  -2    0.63    1.73
   5   4  -2    1.08    1.97
  -5   4   2    1.01    1.82
  -4   4   2  342.03   22.08
   4   4  -2  251.63   19.82
   4   4  -2  331.21   22.94
   4   4  -2  310.38   18.99
   4  -4  -2  331.22   22.82
  -4   4   2  313.58   18.99
   4   4  -2  322.34   19.10
   4   4  -2  279.73   19.03
   4  -4  -2  270.80   19.24
   4   4  -2  290.32   19.01
   3   4  -2  110.63    7.25
   3   4  -2  122.84    9.94
  -3  -4   2  106.03    8.37
  -3   4   2  119.59    7.32
  -3   4   2  113.09    7.46
   3   4  -2  111.72    7.40
   3  -4  -2  105.51    7.67
   3   4  -2   72.98    7.27
  -3   4   2  161.17   10.87
   3  -4  -2  149.18   11.45
   3   4  -2  128.09   11.26
   3   4  -2   99.21    7.33
   2   4  -2  142.87   10.06
   2  -4  -2  158.05   13.33
  -2   4   2  153.79   11.15
  -2   4   2  158.53   10.05
   2   4  -2  139.81   10.12
   2  -4  -2  143.36   10.30
  -2   4   2  158.49   10.19
   2   4  -2  157.18    9.98
   2   4  -2  137.32   12.06
   2   4  -2  149.20   13.34
  -2   4   2  173.82   12.90
  -2  -4   2  141.57   11.33
   2   4  -2  168.13   10.16
  -1   4   2  130.17    8.87
   1   4  -2  112.06   10.01
  -1   4   2  135.93   10.68
  -1   4   2  130.18    7.65
   1   4  -2  122.73   11.08
   1   4  -2   98.73    7.69
  -1   4   2  118.94    7.88
   1   4  -2  120.27    7.62
  -1   4   2  119.64    7.74
   1  -4  -2  121.62   10.82
  -1  -4   2  102.49    9.23
   1   4  -2  100.87    7.77
   1   4  -2  104.78    7.58
   1   4  -2  117.47    7.79
   1  -4  -2  104.87    7.95
   0   4  -2  128.27    8.64
   0   4  -2  121.71    8.66
   0  -4  -2  135.38    8.47
   0   4  -2  132.27    8.49
   0   4   2  134.67    8.48
   0   4   2  132.44   11.32
   0   4  -2  145.26   10.91
   0  -4  -2  130.48   11.49
   0   4  -2  149.16   11.89
   0   4   2  127.08    9.43
   0   4  -2  136.39    8.49
   0  -4  -2  123.98    8.84
   0   4   2  112.08    8.65
   0  -4   2  126.95   10.61
   0   4   2  116.24    8.52
   1   4   2  153.84   10.76
   1   4   2  170.18   10.54
  -1   4  -2  172.90   13.57
  -1   4  -2  164.44   10.50
  -1   4  -2  170.24   12.86
  -1   4  -2  161.54   10.71
  -1  -4  -2  159.50   13.39
   1   4   2  179.96   13.66
   1   4   2  152.14   11.41
  -1  -4  -2  154.95   10.85
  -1   4  -2  165.70   10.69
  -1   4  -2  156.01   10.66
  -2  -4  -2  112.13    7.30
  -2   4  -2  109.73    9.81
   2   4   2  133.42   10.60
   2   4   2  110.86    7.05
  -2  -4  -2  113.93   10.07
  -2   4  -2   96.96    7.18
  -2   4  -2   96.69    7.21
   2   4   2   99.63    7.33
  -2   4  -2  104.42    6.99
  -2   4  -2   97.13    7.22
  -2   4  -2  114.30    9.46
   2   4   2  112.85    8.08
  -3   4  -2  296.13   20.91
  -3  -4  -2  296.11   18.86
   3   4   2  314.71   18.78
   3   4   2  344.22   22.40
  -3   4  -2  273.29   18.74
   3   4   2  321.34   18.71
  -3   4  -2  269.58   18.78
   3   4   2  281.70   19.41
  -3   4  -2  290.47   18.61
  -3   4  -2  294.10   18.81
  -3   4  -2  303.27   21.14
  -4   4  -2    0.78    3.36
   4   4   2    1.00    1.53
  -4   4  -2    0.44    3.62
  -4  -4  -2    1.31    1.74
   4   4   2    2.74    4.17
   4  -4   2    3.12    3.90
   4   4   2    1.00    1.65
  -4   4  -2    1.36    1.93
   4   4   2    0.76    2.13
  -4   4  -2   -0.07    1.31
  -4   4  -2    3.37    1.77
  -4   4  -2    0.26    1.89
  -5  -4  -2   90.72    6.57
  -5   4  -2   90.36    6.59
  -5   4  -2   92.68    8.28
  -5  -4  -2   76.57    6.77
  -5   4  -2   97.44    6.62
  -5   4  -2   88.58    6.64
   5   4   2  103.09    6.51
   5  -4   2  112.84    9.46
  -5   4  -2   95.56    6.31
   5   4   2  100.59    6.60
   6  -4   2  430.13   26.75
  -6   4  -2  368.60   23.80
  -6  -4  -2  376.72   23.65
  -6   4  -2  367.75   23.77
   6   4   2  375.70   23.77
   6   4   2  372.17   23.65
  -6   4  -2  373.70   23.51
  -6  -4  -2  352.96   23.83
  -6   4  -2  397.02   23.80
  -7   4  -2  244.54   15.47
   7  -4   2  260.14   18.38
   7   4   2  243.99   15.56
  -7   4  -2  227.02   15.48
  -7  -4  -2  261.38   15.40
  -7  -4  -2  218.57   15.36
  -7  -4  -2  237.54   15.56
  -7   4  -2  238.07   15.59
   8  -4   2  113.48   10.51
  -8   4  -2  102.36    7.65
  -8   4  -2  111.79    7.66
  -8   4  -2  100.28    7.78
  -8  -4  -2  113.63    7.79
   8   4   2  106.57    7.74
  -8  -4  -2  116.92    7.49
  -9  -4  -2  155.02    9.48
  -9   4  -2  144.43    9.83
   9   4   2  127.36    9.71
  -9   4  -2  137.14    9.66
  -9  -4  -2  140.38    9.66
  -9   4  -2  139.46    9.58
 -10  -4  -2   76.52    5.12
 -10   4  -2   70.76    5.61
 -10  -4  -2   57.15    5.30
 -10   4  -2   63.22    5.39
 -10   4  -2   68.00    5.32
  10   4   2   67.26    5.33
 -11   4  -2   66.19    5.80
 -11  -4  -2   86.45    5.38
 -11   4  -2   67.00    5.46
 -11  -4  -2   72.47    5.58
 -11   4  -2   61.42    5.56
  11   4   2   63.77    5.44
 -12   4  -2   19.61    3.26
 -12   4  -2   22.46    3.61
 -12  -4  -2   20.16    3.10
 -12   4  -2   18.09    3.12
 -12  -4  -2   21.51    2.79
 -13  -4  -2   49.31    4.37
 -13   4  -2   44.77    4.52
 -13   4  -2   46.87    4.90
 -13   4  -2   43.50    4.66
 -13  -4  -2   57.30    4.38
 -14  -4  -2  176.10   10.95
 -14   4  -2  154.97   11.36
 -14  -4  -2  169.84   10.97
 -14   4  -2  157.24   11.45
 -14   4  -2  146.85   11.04
  15   4   2  124.92    9.61
 -15   4  -2  106.67    8.10
 -15  -4  -2  109.40    7.87
 -15   4  -2  119.74    8.61
 -15   4  -2  110.09    8.43
 -15  -4  -2  107.90    8.01
 -16   4  -2    5.20    3.15
  16   4   2    7.55    4.79
 -16   4  -2    3.68    2.75
 -16  -4  -2    4.70    2.83
 -16   4  -2    6.79    3.49
 -16  -4  -2    7.12    2.88
 -16  -4  -2    5.85    2.47
 -17  -4  -2    2.02    2.60
  17   4   2    1.46    4.54
 -17   4  -2    1.54    3.35
 -17   4  -2    0.64    2.63
 -17   4  -2    1.81    2.99
 -17  -4  -2    2.51    2.90
 -17  -4  -2    0.34    2.34
 -18  -4  -2   30.31    3.76
 -18   4  -2   23.67    3.49
 -18  -4  -2   28.22    3.12
 -18  -4  -2   29.88    3.50
 -18   4  -2   25.28    4.09
  18   4   2   32.14    5.29
 -18   4  -2   25.74    3.97
 -19  -4  -2   17.41    2.89
 -19   4  -2   13.23    2.91
 -19   4  -2   18.42    3.88
 -19   4  -2   16.39    3.40
 -19  -4  -2   17.70    2.51
  19   4   2   20.46    4.76
 -20   4  -2    1.45    3.24
  20   4   2    7.80    4.22
 -20   4  -2    3.28    2.89
 -20  -4  -2    0.99    2.23
 -20   4  -2    1.98    2.50
 -20  -4  -2    7.75    3.60
 -21   4  -2   -1.12    3.07
 -21  -4  -2   -1.91    2.08
 -21   4  -2    0.18    2.27
 -21   4  -2    1.37    2.75
 -21  -4  -2   -0.73    3.25
 -22  -4  -2    1.48    3.07
 -22   4  -2    1.23    2.89
 -22   4  -2    0.04    2.08
 -22   4  -2   -0.66    2.43
 -23   4  -2    1.59    1.86
 -23   4  -2   -1.03    2.66
 -23  -4  -2   -0.45    2.78
 -23   4  -2   -1.90    2.18
 -24   4  -2    7.96    2.05
 -24  -4  -2   11.85    2.61
 -24   4  -2    9.71    2.41
 -24   4  -2    8.36    1.75
 -25  -4  -2    7.10    2.12
 -25   4  -2    7.30    1.97
 -26   4  -2    1.76    1.36
 -26  -4  -2    4.30    1.44
 -25   5   2   -0.75    1.56
 -25  -5   2   -2.95    1.77
 -25  -5   2    1.36    1.41
  24  -5  -2    3.48    2.01
 -24  -5   2   -2.00    1.89
 -24  -5   2   -0.61    2.20
 -23  -5   2   -3.68    2.41
  23  -5  -2    1.44    2.45
 -23  -5   2    1.65    2.54
 -22   5   2    1.14    1.91
 -22  -5   2    0.75    2.68
 -22  -5   2   -1.96    2.94
  22  -5  -2    2.04    2.82
  21   5  -2   23.09    5.22
 -21  -5   2   16.07    3.64
 -21  -5   2   15.28    3.35
  21  -5  -2   10.65    3.54
 -20  -5   2   32.00    4.23
  20   5  -2   31.46    4.71
  20   5  -2   37.16    6.16
  20  -5  -2   21.96    4.33
 -19  -5   2    3.57    3.59
  19   5  -2    5.23    3.87
  19  -5  -2    0.30    3.64
  18   5  -2    6.83    4.20
 -18   5   2    5.12    1.84
  17   5  -2   18.14    4.60
 -17   5   2   23.68    3.95
 -17   5   2   24.69    2.71
  17   5  -2   20.53    4.22
 -16   5   2   14.92    2.39
  16   5  -2   15.41    4.32
  16   5  -2   17.53    4.32
 -16   5   2   14.16    3.60
 -15   5   2   18.27    2.66
 -15   5   2   19.45    3.71
  15   5  -2   16.90    4.50
  15   5  -2   17.01    4.33
  14   5  -2    1.46    3.80
 -14   5   2   -0.75    2.08
 -14   5   2   -1.53    3.03
  14   5  -2    1.63    4.11
  13   5  -2    4.76    4.47
  13  -5  -2   -0.08    3.86
 -13   5   2    1.88    3.13
 -13   5   2    2.17    2.20
 -13  -5   2    2.68    1.99
  13   5  -2   -1.68    3.72
  12   5  -2   12.30    4.15
 -12   5   2   24.32    3.60
 -12  -5   2   15.84    2.46
 -12   5   2   22.97    2.81
  12  -5  -2   18.44    4.28
  11  -5  -2   15.52    4.10
  11   5  -2   18.59    3.87
  11   5  -2   12.99    3.91
 -11   5   2   21.31    3.35
 -11   5   2   19.05    2.70
 -10   5   2    5.00    2.28
  10   5  -2    5.66    3.50
 -10   5   2    6.73    2.90
  10  -5  -2    5.11    3.46
  10   5  -2    7.36    3.57
   9   5  -2   18.35    3.82
  -9   5   2   17.50    3.11
  -9   5   2   15.35    2.61
   9  -5  -2   13.11    3.70
   9   5  -2   19.27    4.31
   8   5  -2  205.49   15.49
  -8   5   2  264.10   15.55
   8   5  -2  227.29   15.80
   8  -5  -2  201.28   15.77
  -8   5   2  258.16   15.35
   8   5  -2  251.28   16.21
   8   5  -2  232.59   15.45
   7   5  -2   61.74    5.24
   7  -5  -2   62.08    5.87
   7   5  -2   64.13    5.46
  -7   5   2   74.03    5.19
   7   5  -2   64.81    5.44
  -7   5   2   70.12    5.45
   6   5  -2  137.02    9.90
   6   5  -2  140.40    9.78
  -6   5   2  166.13    9.78
  -6   5   2  162.68    9.97
   6  -5  -2  122.05   10.12
   6   5  -2  129.95    9.90
   5   5  -2  100.61    7.18
  -5   5   2  100.36    7.52
  -5   5   2  109.24    7.15
   5   5  -2   96.36    7.26
   5  -5  -2   95.55    7.65
   5   5  -2  109.87    7.35
  -5   5   2   97.79    7.30
   5   5  -2   96.83    7.33
   4   5  -2  119.63    8.28
  -4   5   2  133.27    8.22
  -4   5   2  123.65    8.35
   4   5  -2  118.36    8.30
   4  -5  -2  113.87    8.62
  -4   5   2  117.58    8.49
   4   5  -2  112.39    8.32
   4   5  -2  111.58    8.17
   3  -5  -2   10.81    3.00
  -3   5   2    8.52    2.44
  -3   5   2   10.04    2.91
   3   5  -2    9.49    2.26
   3   5  -2    7.52    2.33
   3   5  -2    7.11    2.15
   2  -5  -2   23.61    3.41
   2   5  -2   27.99    2.94
  -2   5   2   26.91    3.07
  -2   5   2   22.15    4.03
   2   5  -2   19.84    2.83
   2   5  -2   20.44    3.29
   2   5  -2   24.13    2.78
  -2   5   2   25.25    3.45
  -1   5   2   57.75    6.45
  -1   5   2   75.47    5.24
   1  -5  -2   72.61    5.72
   1   5  -2   74.62    5.38
   1   5  -2   61.86    5.30
   1   5  -2   67.65    5.55
   1   5  -2   74.70    5.23
  -1   5   2   63.74    5.57
   0   5  -2   67.78    5.06
   0   5  -2   67.21    5.19
   0   5  -2   61.19    5.19
   0   5  -2   60.84    5.37
   0  -5  -2   68.21    5.61
   0   5   2   80.25    5.15
   0   5   2   66.17    5.48
  -1   5  -2   24.37    2.60
  -1   5  -2   23.62    3.30
  -1   5  -2   27.05    2.87
  -1   5  -2   23.15    2.60
   1   5   2   20.01    3.32
  -1   5  -2   22.50    2.90
   1   5   2   22.89    2.73
  -1  -5  -2   20.60    2.92
  -2   5  -2    6.95    2.17
  -2   5  -2    8.15    2.77
  -2  -5  -2    7.97    2.37
   2   5   2    5.94    2.03
   2   5   2    8.54    2.24
  -2   5  -2    8.66    2.03
  -2   5  -2    6.54    2.36
   3   5   2  127.50    8.04
  -3  -5  -2  116.74    8.04
  -3   5  -2  114.49    8.14
  -3   5  -2  105.36    8.10
  -3   5  -2   99.60    7.95
   3   5   2  128.12    7.94
  -3   5  -2  109.00    7.75
  -4  -5  -2   88.23    6.62
  -4   5  -2   88.96    6.72
   4   5   2   96.68    6.71
   4   5   2   90.83    6.60
  -4   5  -2   99.62    6.84
  -4  -5  -2   81.90    7.03
  -4   5  -2   96.40    6.95
  -4   5  -2   90.05    6.40
   5   5   2  136.49    9.37
  -5   5  -2  140.40    9.21
  -5  -5  -2  127.57    9.38
  -5   5  -2  137.07    9.55
  -5   5  -2  153.61    9.66
  -5  -5  -2  128.22    9.64
   5   5   2  145.31    9.53
  -6   5  -2   52.61    4.81
  -6   5  -2   61.57    4.62
   6   5   2   66.78    5.16
  -6   5  -2   58.61    5.15
  -6  -5  -2   63.64    5.34
  -6   5  -2   67.72    5.19
  -6  -5  -2   64.47    4.81
  -7  -5  -2  259.40   15.73
  -7   5  -2  264.08   16.01
  -7   5  -2  234.49   15.57
  -7   5  -2  237.79   15.97
  -7  -5  -2  243.75   15.96
  -7   5  -2  220.53   15.76
   7   5   2  246.57   16.00
   8   5   2   14.63    3.15
  -8   5  -2   20.28    2.30
  -8  -5  -2   20.16    2.64
  -8  -5  -2   18.17    3.32
  -8   5  -2   20.39    2.75
  -8   5  -2   17.85    3.13
  -8   5  -2   20.37    3.18
   9   5   2   13.11    2.99
   9   5   2    4.82    2.86
  -9  -5  -2    7.73    2.30
  -9   5  -2    8.17    2.97
  -9   5  -2   11.59    2.82
  -9   5  -2    6.24    2.35
 -10   5  -2   20.64    3.55
 -10  -5  -2   28.09    2.91
  10   5   2   27.59    3.47
 -10   5  -2   21.40    3.40
 -10  -5  -2   20.00    3.45
 -10   5  -2   17.65    3.06
 -11  -5  -2   20.65    3.21
 -11   5  -2   17.84    3.23
 -11  -5  -2   22.69    2.84
  11   5   2   18.08    3.19
 -11   5  -2   15.90    3.46
 -11   5  -2   14.33    3.01
 -12   5  -2    4.73    2.60
 -12   5  -2    2.79    2.72
 -12  -5  -2    5.35    2.29
 -12  -5  -2    2.07    2.61
 -12   5  -2    3.63    3.07
  12   5   2    0.39    2.64
  13   5   2    0.11    2.68
 -13   5  -2    3.98    2.67
 -13   5  -2    1.20    2.72
 -13  -5  -2    1.68    2.45
 -13   5  -2    4.42    3.12
 -13  -5  -2    1.63    2.37
 -14   5  -2   16.40    3.07
 -14  -5  -2   15.21    2.81
 -14   5  -2   18.23    3.26
 -14  -5  -2   20.39    2.79
 -14   5  -2   16.82    3.52
 -15  -5  -2   13.55    2.79
 -15   5  -2   13.83    3.09
 -15  -5  -2   11.78    2.54
 -15   5  -2   13.71    3.51
 -15   5  -2   16.18    2.99
 -16  -5  -2   23.31    3.19
 -16   5  -2   17.93    3.69
  16   5   2   21.54    5.21
 -16   5  -2   22.55    3.40
 -16  -5  -2   21.64    2.82
 -16   5  -2   18.66    3.15
  17   5   2   -1.43    4.53
 -17  -5  -2    0.83    2.60
 -17   5  -2    4.74    2.76
 -17   5  -2    3.00    2.55
 -17   5  -2    3.30    3.12
 -17  -5  -2    3.26    2.53
 -17  -5  -2    0.61    1.97
 -18  -5  -2   -2.29    2.70
 -18   5  -2   -0.58    2.41
 -18   5  -2    1.67    2.55
 -18   5  -2    0.12    3.03
  18   5   2    0.59    4.23
 -18  -5  -2    1.74    2.36
 -19   5  -2   24.39    3.72
 -19  -5  -2   24.53    2.95
 -19   5  -2   23.13    3.24
 -19   5  -2   19.96    3.10
 -20   5  -2   13.04    2.64
 -20   5  -2   12.61    3.16
 -20   5  -2    9.98    2.42
 -21  -5  -2    3.61    2.85
 -21   5  -2    2.20    1.99
 -21   5  -2   -0.47    2.55
 -22   5  -2   -0.09    1.81
 -22   5  -2    0.54    2.20
 -22  -5  -2    0.92    2.55
 -23  -5  -2    0.50    2.09
 -23   5  -2   -1.51    1.93
 -23   5  -2    1.44    1.40
 -24  -5  -2   -0.77    1.68
 -24   5  -2   -0.29    1.48
 -23   6   2    8.25    1.99
 -23  -6   2   11.93    1.77
 -23  -6   2   12.29    1.99
 -22  -6   2    3.10    1.95
 -22  -6   2    5.17    2.12
 -22   6   2    2.57    2.15
 -21  -6   2    3.03    2.53
 -21  -6   2    1.67    2.31
 -21   6   2    1.89    2.43
 -20  -6   2    8.38    2.74
  20  -6  -2    5.36    2.39
  19   6  -2   12.50    3.67
  19  -6  -2   10.92    2.89
 -19  -6   2   16.95    3.37
 -18   6   2   16.69    3.38
  18  -6  -2   11.06    3.18
  18   6  -2   13.90    4.01
  17  -6  -2    2.01    3.12
 -17   6   2    5.45    3.16
  17   6  -2    3.15    3.77
 -17   6   2    2.17    1.78
  16   6  -2    3.98    3.89
 -16   6   2    2.81    3.09
  16  -6  -2    5.99    3.30
  16   6  -2    2.36    3.52
 -16   6   2    2.63    1.87
  15   6  -2    9.85    3.98
 -15   6   2    9.65    2.25
  15   6  -2   13.45    4.18
  15  -6  -2   11.57    3.56
 -15   6   2   12.48    3.46
  15   6  -2    6.75    5.92
  14   6  -2  142.48   10.78
 -14   6   2  132.64    9.06
 -14   6   2  140.18    9.69
  14  -6  -2  116.33    9.72
  14   6  -2  130.30   10.11
  13   6  -2   48.04    6.28
 -13   6   2   52.88    4.39
  13   6  -2   44.76    5.53
 -13   6   2   56.79    5.28
  13  -6  -2   45.82    5.23
  12   6  -2  114.03   10.21
 -12   6   2  133.28    9.01
  12  -6  -2  101.27    8.90
 -12   6   2  134.59    8.44
  12   6  -2   98.90    9.23
 -11   6   2   37.27    4.34
  11   6  -2   32.35    4.63
  11   6  -2   26.32    4.85
 -11   6   2   40.69    3.66
  11  -6  -2   29.61    4.42
  10   6  -2   17.89    4.23
 -10   6   2   19.56    3.51
  10   6  -2   15.59    4.23
 -10   6   2   16.27    3.90
  10  -6  -2   13.14    3.67
 -10   6   2   20.49    2.88
  -9   6   2    9.75    2.65
  -9   6   2   11.26    3.66
  -9   6   2   10.75    3.22
   9   6  -2    8.53    4.08
   9  -6  -2   12.08    3.64
   9   6  -2    8.02    3.92
   8   6  -2  148.04   11.54
  -8   6   2  162.08   10.81
  -8   6   2  154.73   11.03
  -8   6   2  156.83   10.46
   8  -6  -2  137.62   10.90
   7   6  -2    8.37    3.09
   7   6  -2   18.87    4.69
  -7   6   2   19.06    2.93
  -7   6   2   14.51    3.37
  -7   6   2   11.22    3.76
   7  -6  -2   17.23    3.68
   6   6  -2    4.72    3.03
   6   6  -2    7.23    2.75
  -6   6   2    6.78    3.61
  -6   6   2    6.49    3.08
  -6   6   2    4.75    2.56
   6  -6  -2    6.13    3.31
   5   6  -2   21.97    3.52
   5   6  -2   27.69    4.19
  -5   6   2   28.40    3.69
   5  -6  -2   21.96    3.80
  -5   6   2   27.82    4.13
   5   6  -2   19.81    3.34
  -5   6   2   29.81    3.29
  -4   6   2  101.91    7.50
   4   6  -2   95.39    7.28
   4  -6  -2  104.60    7.71
   4   6  -2   94.55    7.31
  -4   6   2  100.03    7.18
  -4   6   2   91.74    7.64
  -3   6   2   33.63    4.45
   3  -6  -2   35.48    4.18
   3   6  -2   32.54    3.77
   3   6  -2   26.33    3.63
   3   6  -2   38.46    3.70
   2  -6  -2  177.87   11.95
   2   6  -2  180.58   11.57
  -2   6   2  174.01   12.01
   2   6  -2  166.36   11.58
   2   6  -2  159.79   11.59
   1   6  -2  180.47   11.79
  -1   6   2  182.93   12.26
   1   6  -2  172.78   11.78
   1   6  -2  166.66   11.84
   0   6  -2  185.98   12.16
   0  -6  -2  160.69   12.28
   0   6  -2  189.75   12.19
   0   6  -2  197.01   12.57
   0   6   2  184.97   12.20
   0   6   2  176.86   12.27
   0   6  -2  178.59   12.23
  -1   6  -2  174.72   11.94
   1   6   2  178.59   11.98
  -1   6  -2  172.00   12.19
  -1   6  -2  188.48   11.90
  -1   6  -2  178.99   11.85
  -1  -6  -2  158.80   11.98
   1   6   2  184.06   11.93
  -2  -6  -2   31.25    3.61
  -2   6  -2   29.86    4.17
  -2   6  -2   31.11    3.25
   2   6   2   28.19    3.53
   2   6   2   29.74    3.69
  -2   6  -2   30.91    3.37
  -2   6  -2   29.56    3.52
   3   6   2  105.07    7.39
  -3   6  -2   94.22    7.14
  -3   6  -2   93.51    7.69
  -3   6  -2  100.70    7.15
   3   6   2  108.81    7.50
  -3   6  -2   97.03    7.34
  -3  -6  -2   98.39    7.30
  -4   6  -2   22.08    2.71
  -4  -6  -2   17.17    2.68
  -4   6  -2   25.13    3.90
   4   6   2   19.93    3.13
  -4  -6  -2   19.87    2.86
  -4   6  -2   18.58    3.11
  -4   6  -2   22.17    2.90
  -4   6  -2   17.30    2.76
  -4  -6  -2   20.59    4.00
   4   6   2   18.28    3.31
   5   6   2    4.48    2.82
  -5  -6  -2    4.15    3.54
  -5   6  -2    6.24    3.30
  -5   6  -2    5.37    2.68
  -5  -6  -2    2.87    2.20
  -5   6  -2    4.02    2.12
  -6   6  -2   17.80    3.73
  -6  -6  -2   16.38    2.60
  -6   6  -2   13.56    2.42
   6   6   2   14.31    3.15
  -6   6  -2   13.45    3.46
  -6   6  -2   14.90    3.13
  -6  -6  -2   15.10    3.57
  -7  -6  -2  142.50   10.37
  -7   6  -2  160.07   10.60
  -7  -6  -2  158.63   10.02
  -7   6  -2  151.39   10.67
  -7   6  -2  137.90    9.96
   7   6   2  150.79   10.59
  -7   6  -2  141.75   10.42
  -8   6  -2    6.46    2.91
  -8   6  -2    4.84    1.97
  -8   6  -2    8.36    3.49
  -8   6  -2   11.03    3.26
   8   6   2    5.99    3.10
  -8  -6  -2    9.22    2.98
  -8  -6  -2   10.83    2.28
  -9   6  -2   11.05    2.20
  -9  -6  -2   15.07    3.21
  -9  -6  -2   23.52    2.59
   9   6   2   22.18    3.59
  -9   6  -2   18.55    3.39
  -9   6  -2   15.50    3.70
  -9   6  -2   11.51    3.18
  10   6   2   38.30    4.34
 -10   6  -2   36.94    4.36
 -10  -6  -2   34.83    4.03
 -10  -6  -2   47.13    3.71
 -10   6  -2   36.06    4.37
 -11  -6  -2  122.21    8.71
 -11  -6  -2  137.95    8.64
 -11   6  -2  115.58    9.10
  11   6   2  104.45    8.95
 -11   6  -2  145.32    9.28
 -12   6  -2   48.70    4.90
 -12   6  -2   47.03    4.86
 -12  -6  -2   58.12    4.35
  12   6   2   41.53    4.69
 -12  -6  -2   50.36    4.34
 -13   6  -2  136.71    9.27
 -13  -6  -2  134.74    8.74
 -13   6  -2  120.47    9.21
 -13  -6  -2  138.01    8.80
 -14  -6  -2   10.96    2.58
 -14   6  -2   12.60    3.09
 -14  -6  -2   14.02    2.33
 -14   6  -2    8.48    3.15
 -15  -6  -2    2.42    2.26
 -15   6  -2    1.46    2.73
 -15   6  -2    2.60    2.90
 -16   6  -2    3.95    2.71
 -16   6  -2    3.21    2.79
 -16  -6  -2    5.69    2.41
  16   6   2   -2.78    4.50
 -16  -6  -2    3.87    2.31
  17   6   2   20.29    4.61
 -17   6  -2   14.31    2.94
 -17  -6  -2   13.34    2.43
 -17   6  -2   11.72    3.01
 -17  -6  -2   12.50    2.60
  18   6   2   13.96    3.95
 -18   6  -2    8.93    2.52
 -18   6  -2   12.11    2.85
  19   6   2    8.69    3.32
 -19   6  -2    5.88    2.38
 -19   6  -2    3.88    2.22
  20   6   2    7.81    2.80
 -20   6  -2    1.80    2.31
 -20   6  -2    0.78    1.84
 -20  -6  -2    3.08    2.48
 -20   6  -2    3.98    2.14
 -21   6  -2    4.90    2.03
 -21   6  -2    0.70    1.75
 -21  -6  -2    6.53    2.11
 -22   6  -2    7.08    1.75
 -22   6  -2    7.26    1.51
 -22  -6  -2   10.67    1.93
 -21   7   2   17.03    2.16
 -21  -7   2   26.30    2.07
 -20  -7   2   40.02    3.28
 -20   7   2   37.49    3.29
 -20  -7   2   47.13    3.27
 -19   7   2    0.44    2.12
 -19   7   2   -0.04    2.02
 -19  -7   2    3.90    2.11
  18   7  -2    2.96    2.79
 -18   7   2    0.63    2.39
 -18   7   2   -0.65    2.31
 -18  -7   2    3.59    2.41
  17   7  -2    2.29    3.16
 -17   7   2    1.98    2.45
 -17   7   2   -2.29    2.68
 -16   7   2    0.82    2.77
  16   7  -2   -0.94    4.52
 -16   7   2    1.86    2.69
  16   7  -2    4.54    3.44
 -16   7   2    3.92    1.62
  16   7  -2    3.48    2.99
 -15   7   2    0.33    3.05
  15   7  -2    3.06    3.44
  15   7  -2    3.20    4.64
 -15   7   2    4.39    2.87
 -15   7   2    4.03    1.80
  15   7  -2    1.33    3.27
  14  -7  -2    0.43    2.26
 -14   7   2    3.20    1.97
  14   7  -2    5.05    3.79
  14   7  -2    2.22    3.58
 -14   7   2    1.10    2.92
 -14   7   2    6.27    3.20
 -13   7   2   21.04    2.76
  13   7  -2   17.94    4.75
  13   7  -2   20.98    4.28
 -13   7   2   24.35    3.77
  13  -7  -2   17.29    3.09
 -13   7   2   24.97    3.89
 -12   7   2   39.12    4.59
  12   7  -2   33.50    4.86
 -12   7   2   42.06    4.34
  12  -7  -2   26.81    3.72
  12   7  -2   38.84    5.62
 -12   7   2   35.40    3.53
  11   7  -2   36.54    5.22
 -11   7   2   51.98    4.88
  11   7  -2   53.12    6.50
  11   7  -2   32.54    4.81
 -11   7   2   46.57    4.97
  11  -7  -2   39.13    4.34
 -11   7   2   47.76    4.08
  10   7  -2   19.09    4.27
 -10   7   2   28.29    4.32
  10   7  -2   19.63    4.45
 -10   7   2   30.25    3.25
 -10   7   2   25.79    3.95
  10  -7  -2   19.84    3.48
  -9   7   2   72.82    5.51
  -9   7   2   70.09    5.95
   9   7  -2   58.79    6.44
  -9   7   2   71.47    6.27
   9  -7  -2   61.37    5.62
   9   7  -2   68.22    6.68
   8  -7  -2   11.98    3.01
  -8   7   2   10.76    3.71
   8   7  -2    6.53    4.14
  -8   7   2   10.16    2.73
  -8   7   2   10.34    3.39
  -7   7   2    7.79    3.64
   7  -7  -2    6.83    2.96
   7   7  -2    6.79    4.31
  -7   7   2    7.06    2.65
  -6   7   2   16.40    3.99
  -6   7   2   16.68    2.92
   6   7  -2   16.14    3.35
   6   7  -2   18.45    4.96
   5   7  -2   24.51    3.75
   5   7  -2   23.21    4.36
  -5   7   2   26.53    4.30
  -5   7   2   30.39    3.57
   4   7  -2   31.67    3.75
   4   7  -2   36.11    4.76
  -4   7   2   33.53    4.62
  -4   7   2   38.01    3.96
   4   7  -2   31.40    3.94
  -3   7   2   71.84    6.20
   3  -7  -2   56.69    5.64
   3   7  -2   79.79    6.37
   3   7  -2   61.08    5.43
   3   7  -2   68.47    5.59
   2   7  -2  111.66    8.10
   2   7  -2  124.78    8.64
   2   7  -2  106.92    8.01
   2  -7  -2  100.12    8.12
   1  -7  -2   78.92    6.73
   1   7  -2   96.50    6.76
   1   7  -2   84.34    6.65
   0  -7  -2   71.24    6.13
   0   7  -2   73.86    6.09
   0   7  -2   80.30    6.15
   0   7   2   87.17    6.36
   1   7   2  110.96    8.30
  -1   7  -2  115.25    8.06
  -1  -7  -2  102.11    7.97
  -1   7  -2  116.17    8.09
   1   7   2  110.73    8.16
   2   7   2   63.26    5.44
  -2   7  -2   67.99    5.12
  -2   7  -2   65.55    5.86
  -2  -7  -2   55.86    4.72
  -2  -7  -2   55.84    4.89
  -2  -7  -2   54.23    5.77
  -2   7  -2   61.99    5.12
  -3   7  -2   32.52    3.66
  -3   7  -2   33.90    4.51
  -3  -7  -2   32.06    3.24
  -3   7  -2   34.97    3.60
   3   7   2   34.57    4.09
  -3  -7  -2   32.12    4.43
  -4  -7  -2   19.83    3.74
  -4   7  -2   22.33    3.99
   4   7   2   19.95    3.61
  -4  -7  -2   20.92    2.62
  -4   7  -2   21.64    3.10
  -4   7  -2   19.82    2.94
   5   7   2   15.37    3.39
  -5   7  -2   14.33    2.84
  -5   7  -2   15.36    3.71
  -5   7  -2   15.04    2.64
  -5  -7  -2   16.41    2.29
  -5  -7  -2   11.42    3.26
  -6  -7  -2    6.37    2.94
  -6   7  -2    4.19    3.47
  -6   7  -2    5.23    2.51
  -6  -7  -2    6.21    1.95
   6   7   2    1.59    3.12
  -6   7  -2    5.87    2.19
   7   7   2   14.52    3.60
  -7   7  -2   10.96    3.60
  -7   7  -2   11.55    2.40
   7   7   2   13.47    3.37
  -7   7  -2    9.76    2.74
  -7  -7  -2   13.72    2.14
  -7  -7  -2   10.92    2.90
  -8  -7  -2   67.52    5.43
   8   7   2   72.40    6.00
  -8   7  -2   68.49    6.13
  -8  -7  -2   73.50    4.98
  -8   7  -2   59.37    5.13
  -8   7  -2   57.86    5.36
  -9   7  -2   25.08    2.93
  -9   7  -2   31.67    4.26
  -9  -7  -2   28.88    2.80
   9   7   2   22.16    3.73
  -9   7  -2   26.86    3.40
  -9  -7  -2   24.88    3.28
 -10  -7  -2   52.59    3.73
 -10   7  -2   34.51    3.67
  10   7   2   39.85    4.50
 -10   7  -2   41.45    4.11
 -10   7  -2   42.41    4.81
 -10  -7  -2   45.88    3.95
 -11   7  -2   37.67    3.73
 -11   7  -2   34.82    4.32
 -11  -7  -2   32.96    3.26
 -11  -7  -2   36.11    3.15
 -11   7  -2   29.72    3.10
  11   7   2   28.49    3.93
 -12  -7  -2   20.84    2.51
  12   7   2   13.84    3.20
 -12   7  -2   21.34    3.02
 -12   7  -2   21.54    3.63
 -12   7  -2   16.50    2.32
  13   7   2    1.91    2.46
 -13   7  -2    2.20    2.33
 -13  -7  -2    2.01    1.91
 -13   7  -2    4.54    3.12
 -14   7  -2    4.18    2.27
 -14  -7  -2    3.22    1.87
 -14   7  -2    3.40    2.94
  15   7   2   -0.78    3.97
 -15   7  -2    1.27    2.67
 -15   7  -2    2.31    2.13
 -15  -7  -2    1.33    1.77
 -16   7  -2   -3.60    2.55
 -16   7  -2    0.98    1.92
  16   7   2    0.06    3.51
 -17   7  -2    4.15    1.78
 -17   7  -2    1.43    2.28
  17   7   2    5.38    3.18
 -18   7  -2    0.35    2.06
 -18   7  -2    0.75    1.44
 -19  -7  -2   40.71    3.09
 -19   7  -2   26.39    2.97
 -20   7  -2   16.18    1.99
 -20  -7  -2   22.43    2.04
 -17   8   2    2.16    1.12
  17   8  -2    3.21    2.35
 -17  -8   2    2.16    1.53
  17  -8  -2    1.37    1.55
 -17   8   2   -2.31    1.71
  16   8  -2    3.52    2.76
 -16   8   2    4.90    1.43
  16  -8  -2    5.11    1.97
 -16   8   2    0.68    1.96
 -16  -8   2    5.94    1.97
  16   8  -2    6.45    2.43
 -15   8   2   12.11    1.88
  15   8  -2   10.80    2.90
 -15   8   2    7.82    2.39
  15  -8  -2   11.04    2.43
  15   8  -2    9.22    3.37
  14   8  -2   13.20    3.05
  14  -8  -2    9.87    2.53
  14   8  -2   12.47    3.14
 -14   8   2   13.51    2.11
 -14   8   2   12.06    2.74
  14   8  -2   11.66    3.70
 -13   8   2    4.52    1.71
  13   8  -2    6.53    3.24
  13   8  -2    5.75    3.75
  13   8  -2    6.80    3.10
 -13   8   2    7.88    2.05
 -13   8   2    7.11    2.73
 -12   8   2    4.34    2.84
  12   8  -2    5.79    3.09
 -12   8   2    4.36    1.88
 -12   8   2    7.24    2.15
  12   8  -2    5.73    3.43
 -11   8   2    5.04    2.27
  11   8  -2    8.52    3.41
  11   8  -2    7.20    4.08
 -11   8   2    4.76    2.04
  11  -8  -2    3.46    2.54
 -11   8   2    7.70    3.09
  10   8  -2    5.65    3.48
  10  -8  -2    6.80    2.80
 -10   8   2    8.57    3.14
 -10   8   2    6.14    2.20
  10   8  -2   11.95    4.38
  10   8  -2   11.46    3.28
 -10   8   2    8.39    2.50
  -9   8   2    8.91    2.55
  -9   8   2   12.13    2.43
   9   8  -2    5.50    3.47
   9  -8  -2   10.31    3.03
  -9   8   2   11.78    3.38
  -8   8   2   26.88    3.91
  -8   8   2   24.06    3.06
   8  -8  -2   20.64    3.40
  -8   8   2   23.14    3.22
   8   8  -2   19.39    4.39
  -7   8   2    4.12    2.51
   7  -8  -2    1.87    2.67
  -7   8   2    3.62    2.44
   7   8  -2    1.90    3.72
   6   8  -2    1.28    3.45
   6  -8  -2    0.12    2.60
  -6   8   2    0.47    2.42
  -6   8   2    3.06    2.58
   6   8  -2   -0.35    3.96
   5  -8  -2    2.17    2.54
   5   8  -2   10.12    4.51
   5   8  -2    2.16    3.48
  -5   8   2    7.37    2.77
  -5   8   2    4.60    2.55
   4   8  -2   12.67    4.71
  -4   8   2    7.39    2.73
   4   8  -2    6.53    3.51
   4  -8  -2    6.39    2.68
  -4   8   2   10.84    2.98
   3  -8  -2  108.87    8.18
   3   8  -2  116.80    8.75
  -3   8   2  113.93    8.30
   3   8  -2  134.71    9.98
   3   8  -2  110.42    8.31
   2   8  -2   61.63    5.16
   2  -8  -2   40.91    4.17
   2   8  -2   49.97    4.57
   2  -8  -2   41.29    3.69
   2   8  -2   67.28    6.76
   1   8  -2  130.52    9.08
   1  -8  -2  123.19    8.97
   1   8  -2  127.06    8.68
   1  -8  -2  124.11    8.06
   1  -8  -2  102.64    8.31
   0  -8  -2  130.16    9.93
   0  -8  -2  130.84    9.15
   0   8  -2  155.82   10.16
   0   8  -2  150.26    9.76
  -1   8  -2   48.69    4.65
  -1   8  -2   54.97    5.13
  -1  -8  -2   58.61    5.23
  -1  -8  -2   51.36    3.99
  -2   8  -2  126.83    8.71
  -2  -8  -2  116.05    8.52
  -2  -8  -2  113.42    7.78
  -2   8  -2  118.69    8.29
   2   8   2  113.02    8.60
   3   8   2    5.08    3.09
  -3   8  -2    8.86    2.45
  -3   8  -2   13.40    3.02
  -3  -8  -2    8.91    1.74
  -3  -8  -2   10.68    3.07
  -4  -8  -2    5.13    2.69
   4   8   2    2.99    2.97
  -4  -8  -2    6.77    1.54
  -4   8  -2    3.32    2.19
  -4   8  -2    9.36    2.86
  -5  -8  -2    0.28    2.42
  -5  -8  -2    1.87    1.42
   5   8   2    4.70    3.23
  -5   8  -2    3.85    2.60
   5   8   2   -1.30    3.00
  -5   8  -2    0.64    2.02
  -6  -8  -2    2.96    2.38
  -6  -8  -2    4.80    1.52
   6   8   2    6.03    3.10
  -6   8  -2    6.59    2.45
  -6   8  -2    2.65    1.99
  -7  -8  -2   20.03    2.20
  -7  -8  -2   20.89    2.79
  -7   8  -2   25.78    2.97
  -7   8  -2   19.37    2.63
   7   8   2   25.13    3.61
  -8   8  -2   16.50    3.31
   8   8   2    9.15    3.01
  -8  -8  -2   11.64    2.26
  -8   8  -2   10.02    2.02
  -8  -8  -2   10.12    1.73
  -9   8  -2   14.05    4.00
  -9   8  -2    8.31    1.84
  -9  -8  -2    8.29    1.66
   9   8   2    9.82    2.92
  -9   8  -2    7.90    3.02
 -10  -8  -2    6.09    1.58
 -10   8  -2    6.98    2.88
  10   8   2    2.26    2.54
 -10   8  -2   11.65    3.66
 -11   8  -2   10.28    3.12
 -11  -8  -2    6.92    1.48
  11   8   2    0.73    2.46
 -11   8  -2    3.38    2.63
  12   8   2    5.49    2.19
 -12   8  -2    7.48    2.59
 -12  -8  -2    5.91    1.44
  13   8   2   13.49    3.59
 -13   8  -2   11.26    2.53
 -14   8  -2    8.44    2.28
  14   8   2   11.50    3.14
  15   8   2    4.25    2.46
 -15   8  -2    1.43    1.86
 -16   8  -2   -0.38    1.54
  13  -9  -2    7.77    1.61
 -12   9   2    5.42    1.29
  12   9  -2    6.61    2.03
  12   9  -2    4.97    2.25
  11   9  -2    7.34    2.26
  11   9  -2    2.57    2.46
  11   9  -2    5.05    2.28
  11  -9  -2    5.78    1.32
 -11   9   2    3.33    1.44
  10   9  -2   -1.65    2.78
  10   9  -2    0.96    2.27
  10  -9  -2    1.71    1.31
 -10   9   2    0.68    1.46
  10   9  -2   -0.06    2.53
   9  -9  -2    1.35    1.43
   9   9  -2    0.25    2.82
  -9   9   2    2.25    1.64
   8  -9  -2    7.50    1.58
   8  -9  -2    2.34    2.42
   8   9  -2    5.83    2.24
   8   9  -2    9.54    3.35
  -8   9   2    8.41    1.97
   7  -9  -2    3.89    2.51
   7   9  -2    8.88    3.45
  -7   9   2    4.89    1.94
   7   9  -2    3.08    2.60
  -6   9   2    3.89    1.94
   6  -9  -2   -0.42    2.50
   6   9  -2    0.85    3.01
   6   9  -2   -0.10    2.72
   6   9  -2    5.95    3.65
  -5   9   2    2.51    2.00
   5  -9  -2   -2.78    2.59
   5   9  -2   -0.35    2.61
   5   9  -2   -0.62    3.09
   4   9  -2    6.19    2.84
  -4   9   2   13.15    2.44
   4   9  -2    7.91    3.49
  -3   9   2  126.55    7.89
   3   9  -2  102.36    8.02
   3  -9  -2  101.82    7.81
   3   9  -2  115.80    8.71
   2  -9  -2   24.21    3.22
   2   9  -2   27.13    3.52
   2   9  -2   32.29    4.53
   1  -9  -2    7.63    2.47
   1   9  -2    6.64    2.72
   1   9  -2   11.50    3.92
   0  -9  -2    6.20    2.28
   0   9  -2    5.75    2.64
   0   9  -2   13.65    4.03
  -1  -9  -2   20.61    2.76
  -1   9  -2   19.12    3.19
  -2   9  -2  105.55    7.74
  -2  -9  -2  106.76    7.46
   2   9   2  119.55    7.99
  -3   9  -2    6.60    1.85
  -3  -9  -2    7.23    1.86
  -3   9  -2    8.87    2.33
   3   9   2   10.25    2.84
  -4   9  -2   -0.11    1.98
   4   9   2    2.75    2.51
  -4   9  -2    2.62    3.44
  -4   9  -2   -1.00    1.59
   4   9   2    1.12    2.58
  -5   9  -2    4.19    1.52
  -5   9  -2    3.81    1.84
   5   9   2    4.39    2.43
  -5   9  -2    7.60    3.44
   6   9   2    5.94    2.43
  -6   9  -2    7.04    3.28
   7   9   2    5.18    2.26
  -7   9  -2   13.72    3.25
   8   9   2    0.98    2.04
   8   9   2    3.60    2.15
  -8   9  -2    3.86    2.62
   9   9   2    0.93    1.62
  -9   9  -2    2.35    2.22
  11   9   2    4.85    2.24
  29   0  -3    0.87    1.77
 -29   0   3    1.66    1.47
 -28   0   3   -0.46    1.96
 -28   0   3    0.51    2.09
  28   0  -3   -1.31    2.43
 -27   0   3    1.26    2.44
 -27   0   3   -2.03    2.53
 -26   0   3   -4.24    3.04
 -26   0   3   -1.38    2.89
 -25   0   3    1.50    3.20
 -24   0   3    4.21    3.41
 -23   0   3    2.24    3.36
 -22   0   3    1.28    3.48
 -21   0   3    3.62    3.62
 -20   0   3   -4.96    3.89
 -19   0   3   -2.87    3.83
 -18   0   3   -2.65    3.57
 -18   0   3   -3.28    3.50
 -17   0   3    0.98    3.13
 -17   0   3   -1.24    3.29
 -16   0   3   -0.55    2.94
  16   0  -3    6.17    3.60
 -16   0   3    0.40    2.94
  15   0  -3    4.72    3.52
 -15   0   3   -1.31    2.57
 -15   0   3   -1.15    2.74
  14   0  -3    2.19    3.44
 -14   0   3    0.23    2.42
 -14   0   3    1.26    3.05
 -14   0   3   -0.24    2.32
 -13   0   3    0.17    3.48
 -13   0   3   -1.02    2.24
  13   0  -3   -2.34    3.26
  13   0  -3    3.93    3.25
 -13   0   3   -0.47    2.20
 -12   0   3    1.69    3.94
 -12   0   3    0.96    2.07
  12   0  -3   -2.25    3.40
 -12   0   3    0.84    1.99
  12   0  -3    1.24    3.01
  11   0  -3   -3.65    3.38
 -11   0   3   -0.97    4.11
 -11   0   3    0.69    1.86
  11   0  -3   -3.37    3.29
  10   0  -3    1.36    3.06
 -10   0   3    5.23    4.10
  -9   0   3    1.24    3.85
   9   0  -3    2.00    2.83
   8   0  -3    0.53    2.81
  -8   0   3    2.96    3.95
   8   0  -3   -0.38    4.58
   7   0  -3   -0.66    4.32
   7   0  -3    0.16    2.66
  -7   0   3    0.12    4.12
  -6   0   3    4.41    4.42
   6   0  -3    0.29    2.77
   6   0  -3    2.79    4.26
   5   0  -3    2.08    4.41
  -5   0   3    1.61    4.54
   5   0  -3    1.24    2.58
   4   0  -3   -0.44    2.59
   4   0  -3    0.69    3.69
  -4   0   3    0.54    4.11
   3   0  -3   -0.11    3.89
  -3   0   3    1.15    3.07
  -3   0   3    3.08    4.17
   2   0  -3    4.02    3.78
  -2   0   3    0.43    3.99
  -2   0   3    2.38    2.97
  -1   0   3    0.71    3.12
  -1   0   3   -1.75    2.97
   1   0  -3    0.55    3.85
  -1   0   3    1.23    3.21
  -1   0   3    1.30    3.80
   0   0   3   -0.44    3.13
   0   0   3    1.37    3.10
   0   0   3    0.58    3.19
   0   0   3   -0.88    3.39
   0   0   3    1.50    3.75
   1   0   3    0.98    3.17
   1   0   3    0.74    3.20
   1   0   3    1.11    3.64
   1   0   3    0.86    3.37
   2   0   3   -0.87    3.39
   2   0   3    0.84    2.82
   2   0   3    0.24    3.80
  -3   0  -3    0.85    3.46
   3   0   3    4.11    3.71
   3   0   3    1.03    2.59
   3   0   3    1.28    3.48
   4   0   3    0.82    4.13
   4   0   3    1.15    2.12
  -4   0  -3   -2.10    3.67
  -5   0  -3    0.32    3.50
   6   0   3    1.97    3.80
  -6   0  -3   -1.21    3.78
  -6   0  -3    0.18    2.45
  -7   0  -3   -1.45    2.38
   7   0   3   -1.08    3.73
  -8   0  -3   -1.42    2.33
   8   0   3    1.04    3.76
   8   0   3    1.76    1.54
   9   0   3    1.13    3.87
  -9   0  -3    0.60    1.52
  -9   0  -3   -0.69    2.13
 -10   0  -3   -0.77    2.17
 -10   0  -3   -1.68    4.17
 -10   0  -3    0.59    1.25
 -10   0  -3    0.90    1.80
  10   0   3    0.89    4.11
 -10   0  -3   -0.05    1.64
 -11   0  -3   -0.75    2.01
 -11   0  -3   -0.82    4.05
 -11   0  -3    1.76    1.48
 -11   0  -3    1.76    1.92
 -11   0  -3    0.75    1.77
  11   0   3    1.54    4.12
 -12   0  -3   -0.25    1.57
 -12   0  -3    0.04    2.16
 -12   0  -3    1.83    1.84
 -12   0  -3    0.48    2.05
 -13   0  -3    0.33    1.65
 -13   0  -3    0.28    2.00
 -13   0  -3    1.93    2.32
 -13   0  -3   -1.50    2.40
 -14   0  -3    1.80    2.37
 -14   0  -3    1.11    1.78
 -14   0  -3   -1.25    2.65
 -14   0  -3    1.05    2.33
 -15   0  -3    0.72    1.96
 -15   0  -3   -1.47    2.96
 -15   0  -3    1.17    2.60
 -15   0  -3    0.07    2.42
 -16   0  -3   -3.02    3.23
 -16   0  -3    2.93    2.51
 -16   0  -3    2.27    2.66
 -16   0  -3    1.56    2.07
 -17   0  -3   -0.83    2.59
 -17   0  -3    1.29    2.62
 -17   0  -3   -1.43    2.21
 -17   0  -3    3.30    2.80
 -17   0  -3   -1.87    3.53
 -18   0  -3    4.16    2.60
 -18   0  -3   -1.50    2.28
 -18   0  -3   -0.06    3.61
 -18   0  -3   -1.01    2.71
 -18   0  -3    3.84    2.94
 -19   0  -3    2.43    2.96
 -19   0  -3   -5.72    3.82
 -19   0  -3   -2.91    2.29
 -19   0  -3   -0.59    2.57
 -19   0  -3    1.73    2.37
 -20   0  -3    2.71    3.32
 -20   0  -3    1.01    2.12
 -20   0  -3   -2.58    2.84
 -21   0  -3    0.88    3.25
 -21   0  -3    1.33    1.94
 -21   0  -3    1.73    2.85
 -22   0  -3   -1.99    2.72
 -22   0  -3    1.87    3.17
 -23   0  -3    2.15    3.04
 -24   0  -3    0.15    2.85
 -25   0  -3   -0.67    2.55
 -26   0  -3    0.87    2.37
 -26   0  -3    0.47    2.14
 -27   0  -3    0.75    1.89
 -27   0  -3    2.18    1.73
 -28   0  -3    0.27    1.27
  29   1  -3   -0.73    1.79
 -29  -1   3    3.05    1.47
 -29   1   3    1.06    1.40
 -28  -1   3   -1.06    1.99
 -28  -1   3   -0.76    1.98
  28  -1  -3    1.35    2.00
 -28   1   3    1.08    1.97
 -28   1   3    0.76    1.86
  28   1  -3    1.48    2.35
 -27  -1   3   -1.20    2.44
 -27  -1   3    0.74    2.39
  27  -1  -3   -1.80    2.56
 -27   1   3    1.30    2.37
 -27   1   3    2.27    2.46
 -26  -1   3    5.26    2.84
  26  -1  -3    2.14    3.08
 -26   1   3    3.61    2.86
 -26  -1   3    4.63    2.91
 -25   1   3    4.86    3.24
 -25  -1   3   11.08    3.29
 -25  -1   3    8.57    3.32
 -24  -1   3    6.82    3.41
 -24   1   3    1.19    3.36
 -23   1   3    2.98    3.51
 -23  -1   3    2.41    3.56
 -22   1   3    9.50    3.62
 -22  -1   3   10.00    3.84
 -21   1   3   41.19    4.98
 -21  -1   3   36.90    5.01
 -20   1   3   90.85    7.56
 -20  -1   3   89.71    7.70
 -19   1   3  115.92    8.37
 -19   1   3  104.10    8.29
 -19  -1   3   94.54    8.29
 -18   1   3  118.95    9.13
 -18   1   3  122.11    9.06
 -18  -1   3  126.83    9.26
  17  -1  -3   20.92    4.18
 -17   1   3   21.31    3.65
  17   1  -3   19.87    4.59
 -17   1   3   21.35    3.70
 -17  -1   3   22.52    4.00
 -17  -1   3   22.23    4.17
  16   1  -3   -0.35    4.05
 -16  -1   3    7.67    3.12
 -16  -1   3    3.57    3.27
  16  -1  -3    3.76    3.68
 -16   1   3    5.03    2.76
 -16   1   3    7.11    3.02
 -15   1   3    9.71    2.60
  15  -1  -3    5.63    3.63
 -15   1   3    7.75    2.82
  15   1  -3    1.77    4.22
 -15  -1   3    7.90    2.83
 -15  -1   3    8.48    3.15
 -14   1   3   28.49    3.21
  14  -1  -3   21.08    5.30
  14   1  -3   26.11    4.28
 -14   1   3   19.72    3.22
 -14  -1   3   25.63    3.59
  14  -1  -3   27.24    4.19
  14   1  -3   31.51    4.63
  13   1  -3   32.89    4.47
 -13   1   3   17.93    4.81
  13  -1  -3   28.38    6.86
  13   1  -3   24.87    7.21
 -13   1   3   31.72    3.10
 -13  -1   3   29.33    3.39
 -13  -1   3   23.98    4.69
  13   1  -3   27.16    4.19
  13  -1  -3   23.27    5.24
  13  -1  -3   37.68    4.18
 -13   1   3   22.65    3.16
  12   1  -3   69.94    9.75
  12   1  -3   73.42    6.36
 -12  -1   3   56.31    7.34
 -12   1   3   80.44    5.59
 -12   1   3   58.46    7.35
 -12   1   3   77.03    5.64
  12  -1  -3   78.77    9.56
  12  -1  -3   72.58    8.24
  12   1  -3   78.64    6.49
 -12   1   3   63.42    6.44
  12  -1  -3   92.27    6.33
 -11  -1   3    5.53    3.74
  11  -1  -3    8.77    3.14
 -11   1   3    1.52    1.74
  11  -1  -3    2.57    4.87
  11  -1  -3    3.69    1.53
  11   1  -3    3.61    2.90
  11   1  -3   -0.28    5.26
  11  -1  -3    2.50    3.76
  11   1  -3    1.40    3.03
 -11   1   3    1.63    1.91
  11   1  -3    3.70    1.86
 -11   1   3    3.37    3.74
 -11   1   3    3.73    2.64
  10   1  -3    6.73    4.91
  10  -1  -3    5.32    4.96
  10   1  -3    5.74    2.05
  10   1  -3    4.56    2.66
 -10   1   3    6.95    4.09
 -10   1   3    3.31    2.60
  10  -1  -3    6.24    4.14
 -10  -1   3    5.47    4.35
 -10   1   3    1.69    1.63
  10   1  -3    3.52    1.61
  10   1  -3    4.76    2.84
   9   1  -3   71.83    5.43
  -9  -1   3   68.25    8.08
  -9   1   3   80.84    6.32
  -9   1   3   79.20    8.20
   9   1  -3   97.35    9.79
   9  -1  -3   99.62    8.56
   9  -1  -3  102.72    9.51
  -8  -1   3   28.98    5.99
   8  -1  -3   49.85    6.71
   8   1  -3   48.05    7.05
   8  -1  -3   45.82    5.68
   7  -1  -3  143.49   11.47
   7  -1  -3  138.82   10.47
   7   1  -3  129.53   11.29
   6   1  -3    7.88    4.33
   6  -1  -3    9.92    4.66
  -6  -1   3    5.53    4.47
   6  -1  -3    8.87    4.00
   5  -1  -3  256.04   13.23
  -5   1   3  230.31   14.25
   5  -1  -3  226.57   13.58
   5   1  -3  240.32   13.54
  -4  -1   3  674.87   48.41
  -4   1   3  622.76   49.12
   4  -1  -3  730.87   48.54
   4   1  -3  733.68   48.73
  -4   1   3  801.32   47.07
  -3   1   3 4243.21  232.03
  -3  -1   3 3902.70  233.46
  -3  -1   3 3891.95  233.24
  -3  -1   3 3123.15  232.15
  -3   1   3 3509.27  233.87
   3  -1  -3 3906.40  233.34
   3   1  -3 3579.17  233.20
  -2  -1   3 1171.51   73.48
  -2   1   3 1254.23   73.91
  -2  -1   3 1201.95   73.56
   2  -1  -3 1191.80   73.50
   2   1  -3 1041.35   73.22
   1  -1  -3  348.01   23.56
  -1   1   3  390.12   24.13
  -1  -1   3  362.75   23.64
   1  -1  -3  413.89   23.36
   1   1  -3  292.95   23.12
  -1  -1   3  334.70   23.38
   0  -1  -3 1360.75   75.36
   0  -1   3 1433.24   75.62
   0   1   3 1176.83   75.84
   0  -1  -3 1099.40   74.73
   0  -1   3 1126.83   75.06
   0  -1   3 1121.81   75.10
   1  -1   3 1702.09   94.39
  -1   1  -3 1460.51   94.37
  -1  -1  -3 1461.51   94.01
   1  -1   3 1410.53   94.02
   1  -1   3 1405.64   94.17
  -1  -1  -3 1680.83   94.53
   2  -1   3 2811.96  186.28
   2  -1   3 3102.27  186.45
   2  -1   3 3113.46  186.65
  -2   1  -3 3332.53  186.85
  -2  -1  -3 2896.87  186.82
  -2  -1  -3 2861.68  186.50
  -3  -1  -3   27.97    4.64
   3  -1   3   40.41    4.03
  -3  -1  -3   37.40    4.89
  -3   1  -3   35.57    4.64
   3  -1   3   29.84    3.66
  -4   1  -3  154.36   11.01
   4   1   3  172.88   12.31
  -4  -1  -3  151.15   11.36
   4  -1   3  162.84   10.34
   4  -1   3  171.27   10.49
   4   1   3  127.37    9.66
   5  -1   3   16.99    2.19
  -5  -1  -3   20.39    4.54
  -5   1  -3   17.89    3.58
   5  -1   3   16.35    4.55
  -6   1  -3   87.25    7.61
   6  -1   3   99.51    9.13
  -6  -1  -3  113.70    9.13
  -7   1  -3   24.27    3.81
  -7  -1  -3   36.04    5.45
   7  -1   3   32.60    5.08
  -8  -1  -3   61.94    7.21
   8  -1   3   69.37    7.24
  -8   1  -3   60.74    4.38
  -8   1  -3   58.78    5.76
  -9  -1  -3    0.74    1.72
   9  -1   3    2.27    3.96
  -9  -1  -3    2.66    4.00
  -9   1  -3    5.28    2.81
   9   1   3    2.46    2.56
  -9  -1  -3    1.62    1.24
  -9   1  -3    2.03    1.64
  -9  -1  -3    1.07    1.65
  10   1   3   28.66    4.57
  10  -1   3   40.44    6.22
 -10  -1  -3   35.70    6.41
 -10   1  -3   33.52    4.58
 -10   1  -3   43.63    3.56
 -10  -1  -3   44.54    3.25
 -10   1  -3   40.32    3.46
 -10   1  -3   39.20    3.60
 -10  -1  -3   48.38    3.56
 -10  -1  -3   41.38    3.45
 -11   1  -3   38.04    3.56
 -11   1  -3   28.46    4.25
 -11   1  -3   36.52    3.05
 -11  -1  -3   39.80    3.09
 -11  -1  -3   40.03    3.31
 -11  -1  -3   35.83    3.38
  11  -1   3   36.88    6.14
 -11   1  -3   38.66    3.38
 -12  -1  -3   27.84    2.66
 -12   1  -3   29.17    3.01
 -12   1  -3   23.78    2.58
 -12  -1  -3   25.85    2.97
 -12  -1  -3   29.33    2.80
 -12   1  -3   25.32    3.16
 -13  -1  -3   16.38    2.31
 -13   1  -3   10.51    2.60
 -13   1  -3   12.06    2.50
 -13  -1  -3   10.56    2.13
 -13  -1  -3   12.32    2.54
 -13   1  -3    8.37    1.97
 -13   1  -3    7.22    2.74
 -14   1  -3    0.66    2.50
 -14   1  -3   -0.68    1.95
 -14  -1  -3    3.89    2.81
 -14  -1  -3    3.18    2.49
 -14   1  -3   -1.65    2.72
 -14   1  -3    1.51    2.39
 -14  -1  -3    3.70    2.17
 -14   1  -3    2.85    2.52
 -14  -1  -3   -0.04    2.06
 -15   1  -3    7.78    2.82
 -15  -1  -3    4.25    2.27
 -15   1  -3    3.07    2.14
 -15  -1  -3    3.91    2.44
 -15   1  -3    7.35    2.78
 -15  -1  -3    9.10    3.19
 -15  -1  -3    5.49    2.11
 -15  -1  -3    9.74    2.89
 -15   1  -3    4.07    2.73
 -15   1  -3    9.04    3.03
 -16   1  -3   52.27    4.52
 -16  -1  -3   49.56    4.91
 -16   1  -3   31.99    3.87
 -16  -1  -3   42.30    3.89
 -16   1  -3   55.99    4.45
 -16  -1  -3   50.11    4.49
 -16  -1  -3   47.93    4.17
 -16   1  -3   46.99    4.76
 -16   1  -3   47.79    4.35
 -16  -1  -3   38.53    4.18
 -17   1  -3   97.31    8.48
 -17   1  -3  137.27    8.84
 -17   1  -3  123.93    8.74
 -17   1  -3  128.47    9.16
 -17  -1  -3  107.36    8.44
 -17  -1  -3  131.06    9.31
 -17   1  -3  147.68    9.01
 -17  -1  -3  128.98    8.64
 -17  -1  -3  140.83    8.91
 -18  -1  -3   70.17    6.28
 -18   1  -3   64.29    5.41
 -18   1  -3   60.94    5.28
 -18  -1  -3   58.82    5.19
 -18  -1  -3   78.59    5.83
 -18   1  -3   69.83    6.12
 -18  -1  -3   71.34    5.40
 -18   1  -3   80.42    5.83
 -19   1  -3   78.67    5.99
 -19  -1  -3   86.69    7.06
 -19   1  -3   66.01    5.93
 -19   1  -3   84.29    6.54
 -19  -1  -3   73.24    5.92
 -19  -1  -3   96.14    6.48
 -19   1  -3   87.46    6.94
 -19  -1  -3   85.51    6.02
 -20   1  -3   16.31    2.65
 -20   1  -3   20.05    3.87
 -20  -1  -3   16.09    3.97
 -20   1  -3   19.25    3.53
 -20  -1  -3   18.73    2.68
 -20  -1  -3   22.86    3.29
 -21  -1  -3    2.74    2.53
 -21   1  -3    1.76    3.22
 -21  -1  -3    0.06    3.49
 -21   1  -3    4.21    2.04
 -21   1  -3    0.05    2.96
 -22  -1  -3   10.07    3.58
 -22   1  -3    5.74    3.29
 -22  -1  -3   10.26    2.71
 -23  -1  -3   -1.83    2.40
 -23  -1  -3    0.61    3.01
 -23   1  -3    1.97    3.02
 -24  -1  -3    8.74    2.98
 -24   1  -3   11.14    3.11
 -25  -1  -3    0.39    2.51
 -25   1  -3    1.00    2.49
 -26  -1  -3    1.44    2.14
 -26   1  -3    0.92    2.12
 -27  -1  -3    0.21    1.63
 -27  -1  -3    1.22    1.69
 -27   1  -3    1.52    1.65
 -28  -2   3   -1.98    1.79
 -28   2   3    0.91    1.77
  28   2  -3   -0.08    2.12
 -28  -2   3   -0.24    1.64
 -28   2   3    0.62    1.65
 -27   2   3    0.42    2.17
 -27  -2   3    3.38    2.28
 -27  -2   3    2.04    2.15
  27  -2  -3    3.80    1.92
  26  -2  -3    1.98    2.38
 -26   2   3    2.37    2.73
 -26  -2   3    5.50    2.70
 -26  -2   3    3.71    2.63
 -25  -2   3    2.14    2.98
  25  -2  -3   -0.35    2.80
 -25   2   3    2.27    3.02
 -25  -2   3    2.44    2.95
 -24  -2   3    2.80    3.32
 -24  -2   3   -1.63    3.41
  24  -2  -3   -0.14    3.06
 -24   2   3    0.36    3.16
 -23  -2   3    2.01    3.53
 -23   2   3    1.54    3.38
  23  -2  -3    3.44    3.42
 -22  -2   3   -0.72    3.50
 -22   2   3    2.35    3.45
 -21   2   3    0.95    3.42
 -21  -2   3   -1.00    3.71
 -20  -2   3    3.70    3.68
 -20   2   3    0.34    3.53
 -20   2   3   -0.06    3.65
 -19   2   3   26.47    4.26
 -19  -2   3   36.78    4.66
 -19   2   3   28.17    4.39
 -18  -2   3   17.62    4.08
 -18   2   3   10.04    3.58
 -18   2   3   11.30    3.71
  17   2  -3   26.88    5.17
  17   2  -3   16.30    4.92
 -17   2   3   23.79    4.10
 -17   2   3   26.56    3.88
  17  -2  -3   37.26    4.28
 -16   2   3   13.17    3.43
 -16  -2   3   19.77    4.08
  16  -2  -3   20.79    3.82
 -16   2   3   10.79    3.27
  16   2  -3   19.85    4.69
  15   2  -3   10.15    4.23
  15   2  -3   11.16    4.90
 -15   2   3   11.70    3.06
 -15   2   3    8.88    2.83
  15  -2  -3   13.35    3.66
 -14   2   3    3.68    2.50
  14   2  -3    4.30    3.73
  14   2  -3    3.02    4.21
 -14   2   3    4.49    2.58
  14  -2  -3    7.57    3.42
  14  -2  -3    5.85    2.77
 -13   2   3    2.46    2.15
 -13   2   3    0.97    2.32
  13   2  -3    4.33    3.56
  13  -2  -3    4.10    3.25
  13   2  -3    4.30    3.30
  13   2  -3    4.32    3.79
  13  -2  -3    2.19    4.30
  13  -2  -3    6.70    2.62
  12  -2  -3   -2.55    4.13
  12   2  -3    0.45    3.49
  12   2  -3    0.76    3.07
 -12  -2   3    0.55    2.68
  12   2  -3    1.64    4.86
  12  -2  -3    2.61    3.06
  12   2  -3   -0.18    2.90
 -12   2   3    1.96    2.17
  12  -2  -3    1.84    2.64
  12  -2  -3   -1.39    4.62
 -12   2   3    1.27    1.99
 -12   2   3   -1.05    3.42
  11  -2  -3  148.17    9.49
  11   2  -3  144.19    9.95
 -11   2   3   84.31   10.74
  11  -2  -3  118.07   12.04
  11   2  -3  143.96    9.30
  11  -2  -3  141.75    9.17
  11  -2  -3  122.39   12.32
  11   2  -3  133.41    9.83
 -11   2   3  139.36    8.92
 -11  -2   3   88.62   10.01
  11   2  -3  112.56   12.74
  11   2  -3  117.78    9.34
 -11   2   3  142.55    9.02
 -10  -2   3  231.83   18.98
  10  -2  -3  265.69   17.95
  10   2  -3  238.64   17.83
  10  -2  -3  300.20   17.77
 -10   2   3  290.87   17.64
 -10   2   3  266.32   17.55
  10  -2  -3  288.84   21.14
  10  -2  -3  287.62   20.98
  10   2  -3  294.77   17.87
  10   2  -3  284.22   18.40
  10   2  -3  250.55   21.29
   9   2  -3  249.65   21.03
   9   2  -3  247.37   18.21
   9  -2  -3  276.35   18.37
  -9   2   3  319.41   18.03
  -9  -2   3  240.77   19.75
   9  -2  -3  337.95   21.77
   9   2  -3  285.32   21.61
   9   2  -3  306.33   18.77
   9   2  -3  283.65   18.25
  -9  -2   3  236.12   19.39
   9  -2  -3  318.95   21.53
  -8  -2   3  569.21   36.85
   8   2  -3  596.50   36.96
   8  -2  -3  749.81   40.70
  -8  -2   3  488.39   38.33
  -8  -2   3  565.68   38.32
   8   2  -3  664.54   40.44
   8  -2  -3  691.91   40.17
   8   2  -3  586.63   40.07
  -7  -2   3  348.97   29.85
  -7  -2   3  420.63   29.94
   7  -2  -3  603.41   32.20
   7   2  -3  459.75   31.48
   7  -2  -3  536.73   31.66
   7   2  -3  511.48   31.61
  -6  -2   3  301.08   21.35
   6   2  -3  294.67   22.02
  -6   2   3  321.63   23.17
   6  -2  -3  352.59   22.72
   6  -2  -3  311.28   22.31
  -5   2   3  174.22   14.25
   5   2  -3  167.18   13.11
   5  -2  -3  195.72   13.86
   5  -2  -3  186.10   13.82
  -5  -2   3  151.83   12.41
  -4  -2   3   12.64    3.88
  -4   2   3    5.69    4.59
  -4  -2   3    4.19    3.37
   4   2  -3    5.99    3.39
   4   2  -3    8.49    4.71
   4  -2  -3    6.66    4.33
   4  -2  -3    5.90    4.47
  -3  -2   3   60.65    5.88
   3   2  -3   56.72    6.82
  -3   2   3   50.94    6.77
   3  -2  -3   54.95    6.46
   3   2  -3   38.20    5.07
  -3  -2   3   53.94    5.45
  -2  -2   3  416.53   27.63
  -2   2   3  467.76   29.25
  -2  -2   3  444.38   27.90
   2   2  -3  397.84   27.27
   2   2  -3  408.30   28.55
   2  -2  -3  427.19   28.57
   1   2  -3 1652.64  107.40
  -1   2   3 2067.67  109.87
  -1  -2   3 1888.72  108.20
   1   2  -3 1961.48  108.88
  -1  -2   3 1888.20  108.16
   1  -2  -3 1546.00  107.08
   0  -2  -3  441.60   30.63
   0   2  -3  509.80   32.06
   0  -2   3  502.94   31.25
   0   2   3  538.42   32.88
  -1  -2  -3  270.34   19.96
  -1   2  -3  296.03   20.76
   1   2   3  361.10   22.36
   1   2   3  313.19   21.75
   1  -2   3  322.21   20.17
   2   2   3   55.44    6.91
   2  -2   3   55.43    5.15
  -2  -2  -3   45.76    5.44
  -2   2  -3   56.77    6.02
   2  -2   3   55.51    4.44
   2   2   3   68.02    7.48
   3  -2   3   78.29    8.11
   3  -2   3   84.83    6.88
  -3  -2  -3   78.72    7.44
   3   2   3   97.16    8.80
   3  -2   3   86.98    6.28
  -3   2  -3   83.94    7.58
   4  -2   3  230.18   14.14
   4  -2   3  205.98   12.11
  -4   2  -3  222.18   13.33
  -4  -2  -3  215.98   13.65
   5  -2   3  409.35   26.41
  -5  -2  -3  369.34   25.90
  -5   2  -3  357.24   25.40
   5   2   3  407.59   26.73
   6  -2   3  346.55   23.34
  -6  -2  -3  340.85   23.19
   6   2   3  368.74   23.93
  -6   2  -3  292.63   22.24
  -6  -2  -3  332.56   23.20
  -7  -2  -3  586.57   38.79
   7  -2   3  669.25   41.55
  -7  -2  -3  670.20   41.36
  -7   2  -3  650.51   38.79
  -7  -2  -3  615.86   38.70
  -7   2  -3  673.27   38.73
  -7   2  -3  565.36   40.18
   7   2   3  721.15   42.21
  -7   2  -3  579.83   38.68
  -7  -2  -3  583.01   41.04
  -8  -2  -3   53.61    4.09
  -8   2  -3   60.63    4.24
   8  -2   3   66.01    7.63
  -8  -2  -3   54.31    4.30
  -8  -2  -3   53.52    7.19
  -8   2  -3   61.26    4.21
   8   2   3   51.10    7.17
  -8  -2  -3   47.49    4.41
  -8   2  -3   56.10    5.98
  -8  -2  -3   53.12    7.00
  -8   2  -3   62.47    4.38
  -9   2  -3  410.77   25.28
  -9  -2  -3  370.04   28.18
  -9  -2  -3  405.53   25.22
  -9  -2  -3  433.87   25.40
  -9   2  -3  387.39   25.26
  -9   2  -3  399.54   25.35
  -9   2  -3  392.58   25.38
  -9   2  -3  382.70   26.93
  -9  -2  -3  396.98   25.34
   9   2   3  381.89   28.34
 -10  -2  -3   16.15    2.51
 -10  -2  -3   16.21    2.56
 -10   2  -3   14.96    3.78
 -10   2  -3   18.22    2.18
 -10   2  -3   19.44    2.69
 -10   2  -3   23.67    2.71
  10   2   3   24.14    4.26
 -10  -2  -3   20.47    5.65
 -10  -2  -3   22.61    2.15
  10   2   3   19.07    4.99
 -10   2  -3   23.18    2.43
 -11  -2  -3    1.38    2.12
 -11   2  -3    0.27    1.90
 -11   2  -3    0.08    2.13
 -11   2  -3    2.67    2.94
 -11   2  -3    0.22    2.16
  11   2   3    2.47    3.98
 -11   2  -3    0.69    1.61
 -11  -2  -3    0.52    1.59
 -11  -2  -3    0.06    1.83
  12   2   3    5.76    3.21
 -12  -2  -3    7.74    2.42
 -12  -2  -3    8.06    2.00
 -12   2  -3    5.71    2.42
 -12   2  -3    6.69    2.44
 -12   2  -3    7.67    1.90
 -12  -2  -3    6.63    2.11
 -12   2  -3    5.20    2.34
 -13  -2  -3   -0.20    1.93
 -13  -2  -3    1.48    2.02
  13   2   3   -0.18    3.22
 -13   2  -3   -0.73    2.56
 -13   2  -3    1.11    2.49
 -13  -2  -3   -2.57    2.56
 -13   2  -3    1.11    1.89
  14   2   3   36.34    4.50
 -14   2  -3   33.85    3.95
 -14   2  -3   26.37    3.14
 -14  -2  -3   31.65    3.60
 -14   2  -3   31.57    3.68
 -14   2  -3   36.01    3.60
 -14  -2  -3   35.06    3.28
 -14  -2  -3   28.87    3.35
  15   2   3   27.22    4.22
 -15   2  -3   12.40    2.47
 -15   2  -3   15.20    2.99
 -15   2  -3   14.50    3.18
 -15  -2  -3   15.27    3.15
 -15  -2  -3   11.31    2.61
 -15  -2  -3   10.94    2.78
 -15   2  -3   12.02    3.31
 -15  -2  -3   23.03    2.67
 -16  -2  -3   27.11    3.61
 -16   2  -3   34.10    4.13
 -16  -2  -3   26.12    3.24
 -16  -2  -3   29.92    3.69
  16   2   3   32.07    4.57
 -16  -2  -3   30.76    3.28
 -16   2  -3   26.39    3.19
 -16   2  -3   31.01    3.58
 -17  -2  -3   19.47    2.68
 -17  -2  -3   13.34    3.26
 -17   2  -3   12.59    2.64
 -17   2  -3   14.79    3.66
 -17  -2  -3   12.11    2.66
 -17  -2  -3   14.95    3.92
 -17   2  -3   14.72    2.95
 -17   2  -3   16.42    3.48
 -17  -2  -3   20.88    3.35
 -18   2  -3   14.31    3.81
 -18   2  -3   17.64    3.52
 -18  -2  -3   17.56    3.99
 -18   2  -3   12.81    2.68
 -18  -2  -3   18.64    2.58
 -18  -2  -3   20.65    3.31
 -19  -2  -3    4.79    2.67
 -19   2  -3    1.31    2.15
 -19   2  -3   -0.06    3.30
 -19  -2  -3    2.49    3.53
 -19  -2  -3    4.44    1.98
 -20   2  -3   -0.19    3.15
 -20  -2  -3    3.24    3.41
 -20  -2  -3    4.08    2.50
 -20   2  -3    0.39    2.09
 -21  -2  -3    2.04    2.41
 -21   2  -3    2.59    2.04
 -21   2  -3   -4.07    3.27
 -21  -2  -3    0.85    3.41
 -22   2  -3   -0.44    1.87
 -22  -2  -3    0.06    3.26
 -22   2  -3   -1.40    3.11
 -22  -2  -3    1.80    2.30
 -23  -2  -3    1.57    3.09
 -23  -2  -3    0.99    2.04
 -23   2  -3    3.04    2.85
 -23   2  -3    3.79    3.36
 -24  -2  -3    3.54    2.59
 -24   2  -3    3.76    2.86
 -24   2  -3    0.85    2.60
 -24  -2  -3    1.02    1.85
 -25   2  -3    2.45    2.29
 -25  -2  -3    3.52    2.35
 -25   2  -3    2.86    2.62
 -26  -2  -3    2.00    1.92
 -26   2  -3    2.49    1.94
 -26   2  -3    2.82    2.14
 -26  -2  -3    2.27    1.72
 -27  -2  -3    0.37    1.32
 -27   2  -3    0.41    1.51
 -27   2  -3    1.21    1.34
 -28  -3   3    3.36    1.33
  28   3  -3    5.93    1.64
 -27  -3   3    1.62    1.81
 -27  -3   3    0.79    1.75
 -26  -3   3    2.02    2.24
 -26   3   3   -0.43    2.33
 -26  -3   3    4.03    2.29
 -25  -3   3    4.08    2.71
 -25   3   3   -0.33    2.66
 -25  -3   3    1.36    2.71
 -24  -3   3   10.21    3.16
 -24   3   3    6.85    3.07
 -24  -3   3    6.24    3.21
 -23   3   3   10.38    3.43
 -23  -3   3   13.42    3.68
  23  -3  -3   16.11    3.05
 -23  -3   3   11.25    3.63
  22  -3  -3    5.65    2.88
 -22  -3   3    4.41    3.48
 -22   3   3    3.68    3.35
 -22   3   3    4.47    3.36
 -21   3   3    2.80    3.30
 -21  -3   3    5.50    3.67
 -21   3   3    6.65    3.52
  21  -3  -3    4.20    3.03
 -20  -3   3    6.01    3.67
 -20   3   3    6.47    3.39
 -20   3   3    8.40    3.41
  20  -3  -3    6.62    3.19
  19   3  -3   31.18    5.28
 -19   3   3   19.79    3.92
  19  -3  -3   23.82    3.93
 -19   3   3   20.68    4.06
  18  -3  -3   19.44    3.72
 -18   3   3   16.72    3.93
  18   3  -3   22.06    5.08
 -18   3   3   19.69    3.82
  17   3  -3   23.41    6.06
  17   3  -3   20.85    5.06
 -17   3   3   20.57    3.59
  17  -3  -3   18.93    3.71
 -17   3   3   15.54    3.85
  16   3  -3  126.67   10.40
  16   3  -3   97.51    9.53
 -16   3   3  113.25    8.73
  16  -3  -3  114.87    8.88
 -16   3   3  109.10    8.86
  15  -3  -3  195.43   11.51
  15   3  -3  165.35   12.54
  15   3  -3  147.99   12.10
  15   3  -3  137.25   11.86
 -15   3   3  162.48   11.12
  15  -3  -3  151.68   11.30
 -15   3   3  160.59   11.26
 -14   3   3  151.80   10.52
  14   3  -3  159.01   11.93
  14   3  -3  142.92   11.47
  14  -3  -3  185.10   10.99
  14  -3  -3  180.03   10.61
  14   3  -3  131.23   11.21
  14  -3  -3  131.83   10.71
 -14   3   3  135.94   10.61
  13   3  -3   20.49    4.33
  13   3  -3   20.05    4.85
  13  -3  -3   27.15    4.03
  13   3  -3   22.19    4.06
 -13   3   3   23.43    3.18
 -13   3   3   21.01    3.37
  13  -3  -3   31.93    3.59
  13  -3  -3   18.07    3.32
  12   3  -3    6.07    3.74
  12  -3  -3    6.00    3.18
  12  -3  -3    4.12    2.56
 -12   3   3    3.98    2.54
  12   3  -3    3.63    3.14
  12  -3  -3    6.63    2.90
 -12   3   3    5.87    2.42
  11  -3  -3   17.51    3.45
  11   3  -3   12.76    3.19
  11  -3  -3   16.17    2.82
  11  -3  -3   17.17    5.21
  11   3  -3    8.38    5.23
  11   3  -3   13.33    3.30
 -11   3   3   17.33    2.57
  11   3  -3   16.55    3.02
  11   3  -3   14.70    4.06
 -11   3   3   16.56    2.74
  11  -3  -3   20.64    3.23
  10   3  -3   24.85    4.36
  10   3  -3   22.43    5.80
  10  -3  -3   24.40    3.63
 -10  -3   3   19.68    3.67
  10  -3  -3   35.15    3.46
 -10   3   3   29.15    3.16
  10  -3  -3   30.19    5.74
 -10   3   3   27.40    2.86
  10   3  -3   32.09    3.35
  10  -3  -3   22.41    3.09
  10  -3  -3   24.32    6.01
  10   3  -3   18.94    3.43
  10   3  -3   23.43    3.64
   9   3  -3  138.01    9.39
   9   3  -3  102.96   11.84
   9  -3  -3  129.67    9.46
   9   3  -3  123.60   12.79
   9  -3  -3  144.09   13.05
   9  -3  -3  167.25    9.40
  -9   3   3  140.48    9.05
   9  -3  -3  132.15    9.25
   9  -3  -3  143.79   12.32
  -9  -3   3  100.42   10.02
   9   3  -3  116.29    9.54
   9   3  -3  135.71    9.32
  -9   3   3  137.72    9.17
  -8   3   3  140.89    9.54
   8  -3  -3  134.38    9.97
   8   3  -3  145.29    9.85
   8  -3  -3  167.56    9.89
   8   3  -3  141.49    9.67
  -8   3   3  138.91    9.66
   8   3  -3  131.81   13.17
   8  -3  -3  139.31    9.73
  -8  -3   3  135.74   10.93
   8   3  -3  143.97   10.19
   8  -3  -3  165.51   12.82
   8  -3  -3  152.82   13.38
   8   3  -3  150.00    9.87
   8   3  -3  143.90   12.61
   7   3  -3   68.68    7.95
   7  -3  -3   69.95    5.87
   7   3  -3   77.70    5.62
   7  -3  -3   84.86    8.98
   7  -3  -3   93.61    8.75
  -7   3   3   73.50    5.34
   7   3  -3   74.42    6.11
   7   3  -3   81.00    5.52
   7  -3  -3   69.11    5.67
   7   3  -3   75.21    5.56
  -7   3   3   74.35    5.45
  -7  -3   3   57.28    6.47
   6  -3  -3  720.02   42.51
   6  -3  -3  605.08   38.78
  -6  -3   3  645.92   40.09
   6   3  -3  568.41   41.54
   6   3  -3  617.89   38.73
  -6   3   3  687.02   42.71
   6   3  -3  612.92   38.81
   6   3  -3  589.04   38.79
   6  -3  -3  701.49   41.76
   6   3  -3  635.39   38.82
   6   3  -3  564.29   40.67
   6  -3  -3  611.04   38.88
   6   3  -3  641.08   39.17
   5  -3  -3 1484.14   86.85
   5   3  -3 1235.74   85.98
   5   3  -3 1324.15   83.44
   5   3  -3 1352.33   83.44
   5   3  -3 1306.07   83.44
  -5  -3   3 1397.71   84.69
   5   3  -3 1429.30   83.79
   5   3  -3 1169.93   84.78
  -5   3   3 1557.33   87.24
  -4  -3   3 1599.73   89.65
   4   3  -3 1482.88   88.35
   4   3  -3 1421.81   90.98
  -4   3   3 1610.54   91.89
   4  -3  -3 1414.18   88.51
  -3  -3   3   43.95    4.39
   3   3  -3   77.78    7.72
  -3   3   3   74.24    7.96
   3   3  -3   56.96    5.08
  -3  -3   3   87.11    6.19
   2   3  -3  493.57   26.24
   2  -3  -3  320.48   22.92
   2   3  -3  474.03   25.79
  -2   3   3  621.28   27.80
   2  -3  -3  550.19   27.06
  -2  -3   3  553.37   24.98
   1  -3  -3   40.03    4.17
   1   3  -3   47.75    6.24
  -1  -3   3   54.35    5.16
  -1   3   3   59.93    7.19
   1   3  -3   54.24    6.45
   1  -3  -3   50.61    6.61
   0   3   3  244.84   17.62
   0   3  -3  200.61   16.15
   0  -3  -3  220.35   16.85
   0   3  -3  213.52   16.27
   0  -3   3  234.29   15.49
   1  -3   3  431.35   27.15
   1   3   3  466.21   29.37
  -1   3  -3  411.56   27.96
  -1  -3  -3  354.47   28.07
  -1   3  -3  404.94   27.79
  -2   3  -3  247.78   15.43
   2   3   3  269.34   18.97
   2   3   3  257.34   18.78
  -3   3  -3 2592.56  160.76
  -3   3  -3 2457.81  160.17
   3   3   3 3417.94  163.36
  -3  -3  -3 2782.11  158.80
  -3   3  -3 2721.06  158.84
   3   3   3 3213.77  162.71
   3   3   3 2074.56  158.79
  -4   3  -3  877.74   50.04
   4   3   3  988.95   53.89
  -4   3  -3  685.39   51.02
  -4  -3  -3  928.24   50.02
   4  -3   3  893.80   52.69
  -4   3  -3  829.08   52.02
  -4  -3  -3  824.38   50.05
   4   3   3  564.29   49.75
  -4   3  -3  863.54   50.10
  -4  -3  -3  808.78   50.03
  -4   3  -3  899.58   49.86
   5  -3   3  437.59   28.49
  -5  -3  -3  398.15   25.79
  -5  -3  -3  395.22   28.33
  -5   3  -3  406.93   25.83
  -5  -3  -3  370.97   25.77
  -5   3  -3  370.08   27.54
   5   3   3  452.30   29.22
  -5   3  -3  444.84   25.64
   6   3   3   95.00    6.68
   6  -3   3  100.80    9.66
  -6   3  -3   94.82    6.68
  -6  -3  -3   96.21    9.71
  -6   3  -3   92.36    8.88
   6   3   3  106.94   10.04
  -6   3  -3  110.79    6.65
  -6   3  -3   94.73    6.81
  -6   3  -3   98.91    6.98
  -6  -3  -3   90.65    6.94
  -7   3  -3   32.38    2.99
  -7  -3  -3   35.87    6.27
  -7  -3  -3   36.21    3.43
   7   3   3   39.93    6.35
   7  -3   3   39.27    6.25
  -7   3  -3   41.27    3.55
  -7   3  -3   29.79    3.19
  -7  -3  -3   31.08    3.24
  -7   3  -3   33.37    2.97
  -7   3  -3   34.38    5.15
   7   3   3   32.63    3.04
   8  -3   3  164.71   13.08
  -8   3  -3  159.31    9.76
  -8  -3  -3  114.96   12.16
  -8   3  -3  167.70    9.50
  -8  -3  -3  148.27   12.71
  -8   3  -3  135.81    9.36
  -8  -3  -3  147.54    9.49
  -8  -3  -3  150.23    9.58
  -8   3  -3  137.74    9.50
   8   3   3  162.43   13.27
  -8   3  -3  131.62   11.53
   8   3   3  125.30    9.42
  -8   3  -3  123.38    9.28
   9  -3   3   32.89    6.40
  -9  -3  -3   26.17    6.08
  -9   3  -3   27.30    2.88
  -9   3  -3   27.48    3.17
  -9   3  -3   33.67    3.12
  -9   3  -3   31.55    5.15
  -9   3  -3   31.10    3.46
  -9  -3  -3   31.92    3.05
   9   3   3   32.29    5.96
  -9  -3  -3   29.81    3.32
 -10  -3  -3    5.91    2.10
 -10  -3  -3    6.65    2.52
  10   3   3    8.07    4.16
  10   3   3    2.12    4.03
 -10   3  -3    5.04    1.90
 -10   3  -3    5.59    2.20
 -10   3  -3    5.15    2.39
 -10   3  -3    5.42    2.54
 -11  -3  -3    3.74    2.12
 -11  -3  -3    8.37    2.63
 -11   3  -3    5.56    2.61
 -11   3  -3    7.02    2.41
 -11   3  -3    4.71    2.06
 -12   3  -3   32.42    3.76
 -12   3  -3   25.84    3.18
 -12   3  -3   30.63    3.43
 -12  -3  -3   33.79    3.14
 -12  -3  -3   32.52    3.63
 -13   3  -3  197.31   13.74
 -13   3  -3  188.63   13.40
 -13  -3  -3  216.35   13.54
 -13  -3  -3  212.97   13.29
 -14  -3  -3  141.00    9.27
 -14  -3  -3  136.58    9.03
 -14   3  -3  124.72    9.21
  14   3   3  148.93   10.37
 -14  -3  -3  111.41    9.12
 -14   3  -3  136.15    9.69
 -14  -3  -3  156.01    9.45
  15   3   3   71.67    6.46
 -15  -3  -3   62.82    5.22
 -15  -3  -3   57.39    4.89
 -15   3  -3   54.69    4.88
 -15  -3  -3   62.19    4.64
 -15  -3  -3   59.39    5.19
 -15   3  -3   56.60    5.57
 -16  -3  -3   11.65    2.96
 -16  -3  -3   13.79    3.10
 -16   3  -3    9.12    2.61
  16   3   3   14.10    4.28
 -16   3  -3    9.34    3.43
  17   3   3   19.78    4.37
 -17   3  -3   10.27    2.61
 -17  -3  -3   10.49    2.90
 -17  -3  -3   11.01    3.10
 -17   3  -3   11.21    3.64
 -18  -3  -3   16.35    3.27
 -18   3  -3   17.12    3.66
 -18  -3  -3   13.19    2.92
 -18   3  -3   11.39    2.66
 -18   3  -3   14.57    4.08
 -19  -3  -3    5.60    2.49
 -19  -3  -3    5.23    3.50
 -19   3  -3    3.89    2.30
 -19   3  -3    4.44    3.27
 -19   3  -3    5.75    3.48
 -20   3  -3    7.23    3.20
 -20   3  -3    2.37    2.23
 -20  -3  -3    5.10    2.42
 -20  -3  -3    7.48    3.48
 -20   3  -3    4.71    3.56
 -21  -3  -3   11.51    3.42
 -21  -3  -3    9.53    2.37
 -21   3  -3    9.38    3.57
 -21   3  -3    7.43    3.17
 -21   3  -3    7.63    2.16
 -22  -3  -3   10.81    2.16
 -22   3  -3   11.04    3.06
 -22   3  -3    7.72    2.07
 -22   3  -3   13.34    3.38
 -22  -3  -3   12.97    3.34
 -23  -3  -3    3.72    2.87
 -23   3  -3    2.52    2.83
 -23  -3  -3    2.16    1.67
 -23   3  -3    2.87    2.72
 -24   3  -3   -0.05    2.47
 -24  -3  -3   -1.35    2.44
 -24   3  -3    1.10    2.24
 -25   3  -3    2.70    2.02
 -25   3  -3   -0.56    1.88
 -25  -3  -3    2.07    1.94
 -25   3  -3    0.47    1.96
 -26   3  -3    3.64    1.65
 -26   3  -3    3.39    1.62
 -26  -3  -3    3.93    1.52
 -27  -4   3    3.96    1.32
 -26  -4   3    6.56    1.83
  26  -4  -3    1.78    2.20
 -26  -4   3    5.89    1.77
  25  -4  -3    2.68    2.75
 -25  -4   3    0.25    2.27
 -25  -4   3    5.17    2.20
 -24  -4   3   -5.34    2.76
 -24  -4   3    1.59    2.56
 -24   4   3   -0.60    2.44
 -23  -4   3   -1.26    3.06
 -23   4   3   -2.57    2.90
 -23  -4   3    1.44    2.90
 -22  -4   3   -1.14    3.38
 -22   4   3    0.41    3.11
 -22  -4   3    0.77    3.20
 -22   4   3   -1.38    2.86
 -21   4   3    3.34    3.09
 -21   4   3   -1.38    3.30
 -21  -4   3    5.32    3.47
 -21  -4   3    6.70    3.87
 -20   4   3    1.52    3.33
 -20   4   3   -0.82    3.15
  19   4  -3    7.33    4.50
 -19   4   3   -0.27    3.23
 -19   4   3    5.34    3.30
  18   4  -3   10.21    5.95
  18   4  -3   10.13    4.59
 -18   4   3    6.34    3.12
 -18   4   3    1.36    3.32
  17   4  -3  100.03    9.03
 -17   4   3   78.02    6.74
 -17   4   3   84.71    7.08
  17   4  -3   79.11    7.92
  16   4  -3   46.90    6.89
  16   4  -3   43.75    5.86
 -16   4   3   43.00    4.71
 -16   4   3   46.91    4.98
  16   4  -3   40.72    5.88
 -15   4   3   73.89    6.03
  15   4  -3   78.42    7.99
  15   4  -3   68.83    7.33
  15   4  -3   61.56    6.97
 -15   4   3   69.82    6.26
  14   4  -3  158.66   11.52
  14   4  -3  128.24   10.62
 -14   4   3  138.82    9.82
  14   4  -3  148.85   11.20
 -14   4   3  128.83    9.96
 -13   4   3    7.03    3.16
  13   4  -3    7.16    3.86
  13   4  -3    7.45    4.37
 -13   4   3   10.71    2.88
  12   4  -3   40.62    5.76
  12   4  -3   41.38    4.98
 -12   4   3   44.04    4.20
 -12   4   3   45.70    4.50
  12   4  -3   30.86    4.82
  11   4  -3   -0.84    3.47
 -11   4   3    2.38    2.42
 -11   4   3    1.48    2.69
  11   4  -3    3.10    4.14
  11   4  -3    1.32    3.36
  10   4  -3    5.55    3.29
  10   4  -3    9.09    3.62
 -10   4   3    9.47    2.57
 -10   4   3   10.60    2.91
  10   4  -3   10.61    2.90
  -9   4   3   30.21    3.24
   9  -4  -3   31.22    3.69
   9   4  -3   26.87    3.59
   9   4  -3   24.78    3.41
   9   4  -3   26.51    4.18
   8  -4  -3   26.31    3.77
   8   4  -3   28.33    3.36
  -8   4   3   29.25    3.11
   8   4  -3   33.96    4.45
   8   4  -3   28.55    3.48
  -7  -4   3  284.19   23.28
   7   4  -3  355.90   22.54
   7   4  -3  321.00   22.60
   7  -4  -3  342.61   22.54
  -7   4   3  393.09   22.42
   7  -4  -3  369.31   22.88
   7   4  -3  356.04   22.57
   7   4  -3  353.85   23.05
   6  -4  -3  106.19    7.40
   6  -4  -3   94.74    6.91
   6   4  -3   83.58    6.89
  -6   4   3  105.89    6.63
   6   4  -3   94.40    6.75
  -6  -4   3   84.85    7.65
   6   4  -3   99.10    6.90
   6   4  -3   76.32    6.57
   6   4  -3   95.23    6.79
   6   4  -3   98.14    7.65
   5   4  -3  148.01   10.49
  -5  -4   3  167.59   11.90
  -5   4   3  175.63   14.43
   5  -4  -3  167.87   14.51
  -5   4   3  168.56   10.52
   5   4  -3  160.90   10.75
   5  -4  -3  133.16   10.31
   5   4  -3  170.90   10.72
   5   4  -3  163.72   10.63
   5   4  -3  137.51   13.77
   5  -4  -3  167.36   11.05
   5   4  -3  169.75   10.66
   4  -4  -3   48.55    4.18
  -4  -4   3   57.88    5.67
  -4   4   3   61.22    7.75
   4   4  -3   62.25    4.67
   4  -4  -3   55.88    5.04
   4   4  -3   56.28    7.85
   4   4  -3   63.96    4.71
  -4   4   3   53.40    4.30
   4  -4  -3   56.64    7.66
  -4   4   3   59.54    4.61
   4   4  -3   58.43    4.54
   4   4  -3   51.53    4.44
   4   4  -3   53.75    4.32
   3  -4  -3   10.41    2.70
   3   4  -3   10.02    1.87
   3   4  -3   13.09    5.04
  -3   4   3    7.34    1.95
  -3   4   3    6.59    2.27
   3   4  -3    7.67    2.17
   3  -4  -3    5.27    4.42
   3  -4  -3   10.22    1.90
   3   4  -3   10.21    2.11
   3  -4  -3    9.39    2.83
   3   4  -3    6.13    2.23
  -3   4   3    2.84    4.08
   2   4  -3    5.22    4.45
  -2   4   3    4.28    2.32
   2  -4  -3    5.84    1.83
   2   4  -3   10.25    2.06
  -2   4   3    5.42    1.87
   2   4  -3    6.32    4.54
   2   4  -3    7.64    1.70
   2   4  -3    5.97    2.19
  -2   4   3    9.49    4.60
  -2   4   3    6.48    1.75
  -2  -4   3    6.99    2.77
   2  -4  -3    5.34    4.45
   2   4  -3    8.73    2.15
   2  -4  -3    8.69    2.77
   2   4  -3    8.54    2.25
   1   4  -3  353.91   22.64
   1   4  -3  329.09   25.48
   1  -4  -3  376.79   23.12
  -1   4   3  408.29   26.59
   1  -4  -3  368.52   26.16
  -1   4   3  351.60   22.76
   1  -4  -3  360.44   22.75
   1   4  -3  369.36   22.82
   1   4  -3  325.35   25.18
  -1   4   3  383.03   22.95
  -1   4   3  375.52   22.71
   1   4  -3  362.07   22.86
  -1  -4   3  250.59   23.77
   1   4  -3  358.60   22.86
   0   4   3   65.61    6.97
   0   4  -3   96.93    9.46
   0   4   3   85.37    6.68
   0   4   3  101.75    9.97
   0  -4  -3  106.87    7.06
   0   4  -3   93.18    6.63
   0  -4  -3   96.27    6.47
   0   4   3   85.48    6.35
   0  -4  -3   88.46    9.48
   0   4  -3  102.27    6.75
   0   4  -3  100.93    6.71
   0   4  -3   98.41    6.35
   0   4  -3   87.07    9.19
  -1   4  -3    3.97    2.06
  -1   4  -3   11.03    4.46
  -1   4  -3    5.62    2.20
  -1  -4  -3    6.31    2.29
  -1   4  -3    2.85    1.98
  -1  -4  -3    6.80    2.65
  -1  -4  -3    6.59    1.86
   1   4   3    4.35    2.27
   1   4   3    5.77    1.71
  -1  -4  -3    7.77    4.32
  -1   4  -3    7.99    1.51
   1   4   3    2.68    2.24
  -1   4  -3    8.16    4.13
   1   4   3   10.94    4.94
  -2   4  -3   41.53    6.07
  -2   4  -3   40.55    5.79
  -2   4  -3   38.94    3.47
   2   4   3   40.59    6.93
  -2   4  -3   37.13    3.52
  -2  -4  -3   40.37    3.41
  -2   4  -3   41.66    3.66
  -2   4  -3   42.40    3.11
  -2   4  -3   35.49    3.50
   2   4   3   30.91    3.73
   2   4   3   40.30    3.19
  -2  -4  -3   35.43    3.60
   3   4   3  112.02    7.90
  -3   4  -3  118.38    8.00
  -3   4  -3  107.14    9.93
  -3  -4  -3  124.97    8.01
   3   4   3  134.15   12.12
  -3  -4  -3  115.36    8.19
  -3   4  -3  123.72    8.11
  -3   4  -3  126.57    8.17
   3   4   3  104.06    7.76
  -3   4  -3  124.20   10.76
   4   4   3  137.62    9.10
  -4  -4  -3  148.60    9.37
  -4   4  -3  136.08    9.13
   4   4   3  168.96   13.87
  -4  -4  -3  131.19    9.51
  -4   4  -3  114.64    8.82
  -4   4  -3  149.67    9.37
   4  -4   3  145.93   12.37
  -4   4  -3  148.26    9.32
   4   4   3  137.93    9.00
   5   4   3  265.75   16.44
  -5   4  -3  264.38   16.60
  -5  -4  -3  240.43   16.50
   5   4   3  296.99   21.49
   5  -4   3  258.94   19.63
  -5   4  -3  257.33   16.43
  -5  -4  -3  243.33   16.64
  -5   4  -3  251.99   16.60
   5   4   3  253.95   16.30
   6  -4   3  145.90   12.46
   6   4   3  120.65    8.69
  -6   4  -3  133.42    8.94
  -6   4  -3  132.19    8.76
  -6   4  -3  141.29    9.00
   6   4   3  115.59    8.51
  -6  -4  -3  132.08    9.00
   6   4   3  139.42   12.71
  -7  -4  -3   25.51    3.20
  -7   4  -3   26.37    3.14
  -7   4  -3   28.06    3.00
  -7  -4  -3   30.79    3.49
  -7   4  -3   25.47    3.29
  -7  -4  -3   22.52    2.81
   7   4   3   24.76    2.95
  -8   4  -3   17.11    2.98
  -8  -4  -3   19.14    3.12
   8   4   3   16.14    2.70
  -8  -4  -3   21.13    2.69
  -8   4  -3   22.89    2.81
  -8  -4  -3   22.71    2.88
  -8   4  -3   18.38    3.02
  -9  -4  -3    0.95    2.83
  -9  -4  -3    4.17    2.10
  -9   4  -3    3.62    2.51
  -9   4  -3    4.37    2.27
  -9  -4  -3    4.42    2.24
  -9   4  -3    6.32    2.62
 -10  -4  -3   10.15    3.20
 -10  -4  -3   17.43    2.53
 -10   4  -3   12.89    2.69
 -10   4  -3    9.74    3.05
 -10   4  -3   12.08    3.03
 -10  -4  -3   12.31    2.48
 -11  -4  -3   56.57    4.14
 -11   4  -3   39.48    4.45
 -11   4  -3   39.93    4.10
 -11   4  -3   37.62    4.57
 -11  -4  -3   47.29    4.44
 -11  -4  -3   49.78    3.97
 -12  -4  -3   24.49    3.64
 -12  -4  -3   33.80    3.38
 -12   4  -3   30.60    3.97
 -12   4  -3   27.71    3.41
 -12   4  -3   25.01    3.84
 -13  -4  -3  156.57   10.10
 -13   4  -3  132.72    9.98
 -13   4  -3  151.37   10.52
 -13   4  -3  142.91   10.35
 -14  -4  -3   37.61    3.76
 -14   4  -3   27.66    3.58
 -14   4  -3   28.79    4.14
 -14   4  -3   32.97    4.32
 -15   4  -3   87.09    6.82
 -15   4  -3   77.42    6.19
 -15   4  -3   77.64    6.76
  15   4   3   95.57    7.71
 -15  -4  -3   82.92    6.22
 -15  -4  -3   68.43    5.93
 -16  -4  -3   38.20    3.88
 -16   4  -3   34.24    3.79
 -16   4  -3   34.60    4.42
  16   4   3   38.58    5.40
 -16   4  -3   39.16    4.57
 -17   4  -3    4.52    3.28
 -17   4  -3    5.91    3.27
  17   4   3   10.10    4.19
 -17   4  -3    5.95    2.48
 -17  -4  -3    8.40    2.61
  18   4   3    8.38    3.93
 -18   4  -3    4.84    3.24
 -18   4  -3   -3.00    3.11
 -18   4  -3    0.94    2.31
 -18  -4  -3    1.68    2.32
  19   4   3   15.46    3.80
 -19   4  -3    4.52    3.13
 -19   4  -3    6.45    2.37
 -19  -4  -3    9.00    3.54
 -19  -4  -3    4.50    2.36
 -19   4  -3    8.30    3.26
 -20   4  -3    0.28    2.95
 -20   4  -3    1.16    2.85
 -20   4  -3    2.07    2.11
 -20  -4  -3    0.93    3.10
 -20  -4  -3    2.99    2.05
 -21   4  -3   -0.39    1.91
 -21   4  -3   -1.61    2.87
 -21   4  -3    1.55    2.63
 -21  -4  -3    0.65    2.95
 -21  -4  -3    2.33    1.74
 -22   4  -3   -1.36    2.42
 -22   4  -3   -1.01    1.67
 -22  -4  -3   -0.04    2.68
 -23  -4  -3   -0.83    2.35
 -23   4  -3    0.86    2.08
 -24  -4  -3    2.09    1.98
 -24   4  -3    1.57    1.70
 -25  -4  -3    5.11    1.51
 -25  -5   3    3.38    1.49
 -25   5   3    0.96    1.49
 -25   5   3    2.91    1.46
 -24  -5   3   -2.11    1.98
 -24   5   3    0.49    1.91
 -24  -5   3   -0.71    2.02
  24  -5  -3    2.56    2.15
 -23   5   3    2.34    2.29
 -23  -5   3   -0.54    2.40
 -23  -5   3   -1.34    2.38
  23  -5  -3    3.36    2.64
 -22   5   3    2.63    2.50
 -22  -5   3    2.82    2.74
  22  -5  -3    3.45    2.98
 -22  -5   3   -2.08    2.80
 -21   5   3    1.88    2.72
 -21  -5   3    5.15    3.03
 -21  -5   3    3.70    3.21
  21  -5  -3    1.45    3.38
  20  -5  -3   20.66    4.21
  20   5  -3   26.12    4.68
 -20  -5   3   25.52    3.99
 -20   5   3   16.65    2.31
 -20   5   3   21.71    3.54
  19   5  -3   44.22    5.65
 -19   5   3   42.45    4.43
 -19   5   3   32.31    3.33
  19  -5  -3   36.22    5.15
  18   5  -3    2.41    5.47
  18   5  -3    5.24    4.49
 -18   5   3    0.74    1.91
 -18   5   3    4.23    3.14
  18  -5  -3   -0.74    3.96
  17   5  -3    2.99    5.60
  17   5  -3   10.82    4.22
 -17   5   3    3.65    3.21
  17   5  -3    5.08    4.44
 -17   5   3    4.68    2.15
  17  -5  -3    3.13    4.14
  16   5  -3  125.47   10.48
 -16   5   3  145.96    9.62
  16   5  -3  131.71   11.09
  16  -5  -3  115.91    9.99
  16   5  -3  115.44   10.28
  15   5  -3  112.69   10.11
  15   5  -3  110.00    9.85
 -15   5   3  126.96    9.05
  15   5  -3  146.49   11.10
  15  -5  -3  118.16    9.74
  14   5  -3   57.15    6.47
 -14   5   3   70.96    5.74
  14   5  -3   56.21    7.02
  14  -5  -3   64.85    6.75
  13   5  -3    3.77    4.69
  13   5  -3    7.52    4.15
 -13   5   3    8.79    3.12
  13  -5  -3    2.15    4.15
 -12   5   3    6.41    3.00
  12  -5  -3    1.21    4.10
  12   5  -3    2.56    3.61
  12   5  -3   -1.33    3.95
  12   5  -3    3.66    4.62
  11  -5  -3   26.18    4.79
  11   5  -3   22.31    4.52
 -11   5   3   33.27    3.86
  11   5  -3   25.11    4.68
 -10   5   3    1.72    2.71
  10   5  -3    2.95    3.88
  10  -5  -3    0.38    3.84
  -9   5   3   60.80    5.30
   9  -5  -3   58.14    5.99
   9   5  -3   61.89    5.35
   9   5  -3   62.12    6.46
   8   5  -3  163.39   11.66
  -8   5   3  167.50   11.49
   8   5  -3  172.06   12.43
   8   5  -3  166.21   11.57
   8  -5  -3  176.56   12.13
   7   5  -3   11.21    2.69
   7   5  -3    9.62    3.37
   7   5  -3   10.93    3.16
  -7   5   3   13.43    2.86
   7  -5  -3   13.43    3.84
  -7   5   3   17.42    3.39
   7   5  -3   10.90    4.31
   7   5  -3   11.39    2.93
  -7   5   3   11.76    2.56
   6   5  -3   39.25    4.51
   6   5  -3   39.95    4.07
   6   5  -3   36.40    3.98
  -6   5   3   43.76    4.36
   6  -5  -3   41.84    4.70
   6   5  -3   35.73    4.19
  -6   5   3   46.80    4.05
  -6   5   3   46.15    3.85
   6   5  -3   40.26    5.33
   6   5  -3   30.95    3.87
  -5   5   3  227.81   13.58
   5   5  -3  200.85   13.56
  -5   5   3  209.15   13.32
   5  -5  -3  198.92   13.73
   5   5  -3  210.58   13.40
   5   5  -3  192.38   13.39
   5   5  -3  200.27   13.32
   5   5  -3  171.60   13.18
   4   5  -3  184.28   12.54
   4   5  -3  187.67   12.40
  -4   5   3  190.22   12.56
   4   5  -3  207.23   12.72
  -4   5   3  154.99   12.21
   4   5  -3  181.45   12.30
   4  -5  -3  203.09   12.92
   4   5  -3  189.17   12.42
   3   5  -3   51.60    4.30
   3  -5  -3   57.66    5.11
  -3   5   3   48.27    4.65
  -3   5   3   48.30    4.39
  -3   5   3   52.54    4.29
   3   5  -3   53.77    4.54
   3   5  -3   53.99    4.43
   3  -5  -3   45.39    3.97
   3   5  -3   53.53    4.64
  -2   5   3   10.06    2.23
   2   5  -3    8.46    2.08
  -2   5   3    7.04    2.36
  -2   5   3    8.66    2.88
   2  -5  -3    8.26    3.22
   2   5  -3    8.76    2.57
   2   5  -3    9.76    2.67
   2  -5  -3    9.36    1.96
   2   5  -3    9.54    2.31
   1   5  -3    2.15    2.08
   1  -5  -3    4.34    3.07
  -1   5   3   -0.33    2.69
  -1   5   3    1.27    1.99
   1   5  -3   -0.09    2.49
   1   5  -3   -0.05    2.18
   1   5  -3    1.43    2.32
   1   5  -3    0.25    1.74
   0   5  -3    3.17    2.50
   0   5   3    2.59    2.61
   0   5  -3    6.55    2.39
   0  -5  -3    4.19    2.58
   0   5  -3    5.49    2.69
   0  -5  -3    6.92    3.10
   0   5   3    5.32    2.10
   0   5  -3    5.21    1.88
   0   5  -3    4.97    2.09
  -1   5  -3   22.87    2.47
  -1   5  -3   18.83    3.20
  -1   5  -3   18.84    3.05
  -1  -5  -3   16.58    3.11
  -1   5  -3   23.26    2.79
   1   5   3   21.81    2.65
  -1   5  -3   19.63    2.83
  -2   5  -3   68.10    5.46
  -2  -5  -3   61.92    5.59
  -2   5  -3   74.74    5.22
   2   5   3   67.14    5.27
  -2   5  -3   77.87    5.72
   2   5   3   70.85    5.49
  -2   5  -3   73.10    5.76
   3   5   3  335.58   21.82
  -3   5  -3  349.10   21.65
   3   5   3  327.81   21.71
  -3   5  -3  348.14   21.95
  -3   5  -3  366.06   22.04
  -3  -5  -3  323.37   21.97
  -3   5  -3  339.02   21.87
   4   5   3   25.52    3.32
  -4   5  -3   34.56    2.97
  -4   5  -3   36.35    3.81
  -4   5  -3   32.62    3.64
  -4   5  -3   37.53    3.84
  -4   5  -3   31.37    3.42
   4   5   3   25.95    3.12
  -4  -5  -3   26.80    4.26
  -4  -5  -3   26.02    3.40
   5   5   3   42.91    4.05
  -5  -5  -3   41.48    4.03
  -5   5  -3   45.56    4.14
  -5   5  -3   42.64    4.19
  -5   5  -3   47.21    4.28
  -5   5  -3   42.50    4.30
   5   5   3   39.96    3.79
  -5  -5  -3   41.02    4.74
   6   5   3   60.60    5.19
  -6  -5  -3   56.14    5.56
  -6  -5  -3   59.56    4.89
  -6   5  -3   64.65    5.24
  -6   5  -3   64.34    5.43
  -6   5  -3   62.28    5.12
  -7  -5  -3  119.36    8.21
  -7   5  -3  114.30    8.36
  -7  -5  -3  103.08    8.16
  -7   5  -3  132.48    8.49
  -7  -5  -3  116.96    8.50
  -7   5  -3  125.64    8.66
   7   5   3  109.40    8.36
  -8  -5  -3   31.56    3.32
  -8   5  -3   31.24    3.63
  -8   5  -3   30.97    3.69
  -8  -5  -3   30.61    3.40
  -8   5  -3   29.66    4.00
  -8  -5  -3   36.90    4.07
   8   5   3   27.24    3.78
   9   5   3    6.72    3.06
  -9  -5  -3   15.94    3.42
  -9   5  -3   15.88    3.50
  -9  -5  -3   18.65    2.75
   9   5   3   21.20    3.18
  -9  -5  -3   17.25    2.64
  -9   5  -3   16.45    3.03
  -9   5  -3   15.56    3.06
 -10  -5  -3   20.77    3.57
 -10  -5  -3   25.95    3.03
  10   5   3   23.41    3.18
 -10   5  -3   18.46    3.27
 -10   5  -3   17.08    3.67
 -10   5  -3   17.11    3.27
 -11  -5  -3    6.67    2.94
 -11   5  -3    5.94    3.20
 -11  -5  -3   12.24    2.41
 -11   5  -3    7.11    2.84
 -11   5  -3    2.77    2.80
 -12   5  -3    6.61    3.36
 -12  -5  -3    9.56    2.60
 -12   5  -3    6.75    2.79
 -12  -5  -3    8.47    2.94
 -12   5  -3    4.96    2.84
 -13  -5  -3  105.53    7.18
 -13   5  -3  100.08    7.78
 -13   5  -3  100.08    7.42
 -13  -5  -3   94.38    7.21
 -13   5  -3   89.67    7.46
 -14   5  -3  198.75   14.29
 -14   5  -3  197.61   14.10
 -14  -5  -3  220.23   13.85
 -14  -5  -3  217.92   13.79
 -14   5  -3  200.57   13.93
  15   5   3   19.53    4.86
 -15   5  -3   23.26    3.30
 -15   5  -3   27.63    4.00
 -15  -5  -3   23.35    3.23
 -15  -5  -3   20.45    3.08
 -15   5  -3   19.70    3.44
 -16   5  -3    8.58    2.92
  16   5   3    3.92    4.08
 -16  -5  -3    9.00    2.76
 -16   5  -3    8.48    2.66
 -16   5  -3    8.05    3.51
 -16  -5  -3    4.82    2.46
 -17   5  -3   16.01    3.61
  17   5   3   16.66    4.36
 -17  -5  -3   19.50    3.05
 -17   5  -3   13.90    2.86
 -17   5  -3   12.73    3.00
 -17  -5  -3   14.53    2.64
 -18   5  -3   22.34    3.36
 -18  -5  -3   27.59    3.30
 -18   5  -3   24.94    3.22
  18   5   3   36.52    4.55
 -18  -5  -3   22.80    2.89
 -18   5  -3   27.73    3.90
 -19   5  -3    7.96    2.98
 -19   5  -3    4.77    2.24
 -19   5  -3    7.48    2.53
 -20   5  -3    2.66    2.75
 -20   5  -3    1.42    1.90
 -20  -5  -3    3.15    2.71
 -20   5  -3    0.30    2.10
 -21   5  -3    2.02    1.65
 -21   5  -3    1.78    1.78
 -21   5  -3    3.87    2.50
 -21  -5  -3    1.99    2.48
 -22   5  -3    0.95    2.08
 -22  -5  -3   -0.69    2.05
 -23   5  -3    1.25    1.75
 -23  -5  -3   -1.33    1.68
  23  -6  -3    0.34    1.32
 -23   6   3    2.67    1.59
 -23  -6   3    0.85    1.49
  22  -6  -3    6.02    1.79
 -22   6   3    6.35    2.03
 -22   6   3    6.63    2.02
 -22  -6   3    7.53    2.07
 -22  -6   3    9.23    2.05
 -21   6   3    5.09    2.32
 -21   6   3    5.35    2.29
 -21  -6   3    6.51    2.39
 -21  -6   3    7.93    2.46
  21  -6  -3    3.94    2.18
  20   6  -3   10.09    4.12
 -20  -6   3   11.28    2.89
  20  -6  -3    7.60    2.68
 -20   6   3    8.19    2.62
 -20   6   3    6.90    2.55
  19   6  -3    8.35    3.75
 -19   6   3    9.25    2.79
 -19   6   3    9.71    2.92
 -19   6   3    6.23    1.66
 -19  -6   3   12.81    3.37
  19   6  -3   11.99    4.52
  19  -6  -3    8.30    2.99
  18   6  -3    1.61    4.66
 -18   6   3    2.86    2.85
  18   6  -3    5.83    3.87
 -18   6   3    2.16    2.71
  18  -6  -3    4.67    3.15
 -18   6   3    1.77    1.79
 -17   6   3   11.37    3.13
  17   6  -3   11.26    4.20
  17   6  -3   12.16    5.16
 -17   6   3   10.86    2.22
  17  -6  -3   11.83    3.57
 -17   6   3    8.21    3.16
  16   6  -3   25.03    4.89
  16   6  -3   28.84    5.10
 -16   6   3   36.32    4.06
  16  -6  -3   31.50    4.38
  16   6  -3   30.76    6.05
 -16   6   3   26.35    3.11
  15   6  -3   18.91    5.73
  15   6  -3   17.24    4.63
 -15   6   3   20.22    3.59
 -15   6   3   20.05    2.76
  15  -6  -3   20.05    4.05
  15   6  -3   19.50    4.84
  14   6  -3   13.16    4.76
  14   6  -3    7.68    4.34
 -14   6   3   10.76    3.19
 -14   6   3   11.56    2.52
  14  -6  -3    9.81    3.83
 -14   6   3    9.66    3.46
 -13   6   3   15.01    3.70
  13   6  -3   14.27    4.49
 -13   6   3   13.73    3.39
 -13   6   3   13.03    2.72
  13   6  -3   22.45    5.26
  13  -6  -3   14.72    4.05
 -12   6   3   33.55    4.35
  12   6  -3   30.24    6.00
 -12   6   3   30.63    3.40
  12   6  -3   27.06    4.99
 -12   6   3   30.52    4.08
  12  -6  -3   27.62    4.53
  12   6  -3   20.54    4.34
  11   6  -3   25.11    5.51
 -11   6   3   26.22    3.26
  11   6  -3   15.13    4.54
 -11   6   3   23.93    3.63
 -11   6   3   27.86    4.10
  11  -6  -3   24.50    4.32
  11   6  -3   13.75    4.37
  10  -6  -3  118.00    9.65
 -10   6   3  132.37    9.24
 -10   6   3  132.51    9.46
 -10   6   3  140.76    8.94
  -9   6   3  137.61   10.63
   9  -6  -3  156.39   11.20
  -9   6   3  160.29   10.42
   9   6  -3  149.48   11.67
  -8   6   3   11.43    3.13
  -8   6   3   11.52    3.65
   8  -6  -3   11.63    3.87
  -8   6   3   11.06    2.75
   8   6  -3   10.17    4.60
  -7   6   3   47.45    4.33
   7   6  -3   43.96    4.76
   7  -6  -3   48.86    5.25
  -7   6   3   45.65    5.02
   7   6  -3   34.57    5.05
  -7   6   3   46.15    4.62
   7   6  -3   46.99    4.30
   7   6  -3   44.54    6.18
   6   6  -3    9.61    3.06
   6   6  -3   14.33    3.82
  -6   6   3   11.23    3.21
   6   6  -3   11.58    2.72
   6   6  -3   13.58    3.27
   6  -6  -3   14.19    3.88
  -6   6   3   15.33    3.02
  -6   6   3   13.11    3.61
   6   6  -3   15.31    4.83
  -5   6   3   90.92    6.82
   5   6  -3   71.97    6.70
  -5   6   3   83.61    6.40
   5   6  -3   77.61    6.41
   5  -6  -3   77.99    6.76
   5   6  -3   74.21    5.95
   5   6  -3   62.13    6.11
   5   6  -3   86.28    7.99
  -4   6   3  147.79   10.41
   4   6  -3  147.90   10.24
   4   6  -3  151.61   10.47
   4  -6  -3  151.85   10.54
   4   6  -3  138.50    9.93
   4   6  -3  145.69   10.07
   4   6  -3  127.91    9.97
   3   6  -3  173.18   11.39
   3   6  -3  153.41   10.96
  -3   6   3  155.42   11.32
   3  -6  -3  162.27   11.44
   3   6  -3  165.21   10.92
   3   6  -3  164.92   11.14
   3   6  -3  145.78   10.88
  -2   6   3   83.76    6.90
   2  -6  -3   78.43    6.74
   2   6  -3   89.76    6.92
   2   6  -3   78.45    6.30
  -2   6   3   76.73    6.35
   2   6  -3   86.33    6.69
   2  -6  -3   94.41    7.19
   2   6  -3   84.09    6.45
   1   6  -3   30.22    3.46
   1   6  -3   32.41    3.93
   1  -6  -3   28.10    4.02
   1   6  -3   33.57    3.69
  -1   6   3   31.96    3.66
   0   6  -3   44.07    4.33
   0   6   3   48.20    4.37
   0   6  -3   44.72    4.12
   0   6  -3   48.08    4.88
   0   6   3   49.76    4.53
   0  -6  -3   36.90    4.54
   0   6  -3   50.13    4.63
   1   6   3   95.91    7.50
  -1  -6  -3   84.37    7.52
   1   6   3   98.16    7.37
  -1   6  -3  110.00    7.86
  -1   6  -3  102.19    7.51
  -1   6  -3  108.80    7.69
  -1   6  -3  109.74    7.33
  -2   6  -3  150.45    9.88
  -2   6  -3  155.76   10.25
  -2   6  -3  158.70   10.40
   2   6   3  138.43    9.94
   2   6   3  137.95   10.11
  -2   6  -3  149.50   10.10
  -2  -6  -3  125.12   10.09
   3   6   3  142.54    9.68
  -3   6  -3  134.35    9.31
  -3  -6  -3  129.91    9.57
  -3   6  -3  142.34    9.87
  -3   6  -3  152.12    9.82
  -3   6  -3  132.00    9.54
   3   6   3  129.96    9.48
  -3  -6  -3  128.46   10.20
   4   6   3   15.09    3.20
  -4  -6  -3   14.92    4.00
  -4  -6  -3   16.15    2.88
  -4   6  -3   16.77    3.27
  -4   6  -3   16.75    3.60
   4   6   3   12.15    2.81
  -4   6  -3   14.95    2.85
  -4   6  -3   16.40    2.53
   5   6   3   34.13    3.87
  -5   6  -3   31.75    3.18
  -5  -6  -3   24.87    4.26
  -5   6  -3   32.52    3.58
  -5  -6  -3   27.24    3.36
  -5   6  -3   33.50    4.16
  -5   6  -3   35.91    4.04
  -6   6  -3   29.94    2.98
  -6   6  -3   27.37    3.80
  -6  -6  -3   27.04    3.21
  -6  -6  -3   18.53    3.20
  -6   6  -3   31.27    4.09
  -6   6  -3   29.98    3.28
  -6  -6  -3   25.91    4.20
   6   6   3   24.18    3.63
  -7   6  -3   16.54    2.49
   7   6   3   20.23    3.51
  -7   6  -3   17.23    3.60
  -7  -6  -3   23.73    3.79
  -7   6  -3   23.59    3.78
  -7   6  -3   16.73    2.80
  -7  -6  -3   21.71    2.91
  -8   6  -3  188.47   14.57
  -8   6  -3  242.41   15.23
  -8   6  -3  208.06   14.78
  -8  -6  -3  244.86   15.09
  -8   6  -3  243.28   15.22
  -8  -6  -3  252.29   14.77
  -8   6  -3  236.14   15.28
   8   6   3  211.75   15.13
  -9  -6  -3   20.09    3.64
   9   6   3   23.06    3.52
  -9   6  -3   20.04    3.56
  -9   6  -3   23.39    3.85
  -9   6  -3   24.69    3.74
  -9  -6  -3   26.17    2.94
 -10  -6  -3   54.00    4.12
 -10  -6  -3   43.26    4.50
  10   6   3   42.52    4.44
 -10   6  -3   42.75    4.58
 -10   6  -3   46.15    4.92
 -10   6  -3   46.40    4.84
 -11  -6  -3   10.08    2.90
 -11  -6  -3   16.28    2.54
  11   6   3    8.28    2.81
 -11   6  -3   12.34    3.10
 -11   6  -3    8.44    3.36
 -11   6  -3   11.49    3.43
 -12  -6  -3    7.74    2.35
 -12   6  -3    4.93    2.87
 -12  -6  -3    1.96    2.47
 -12   6  -3    6.32    3.22
 -12   6  -3    5.78    3.18
 -13   6  -3   15.80    3.10
 -13  -6  -3   13.91    2.70
 -13   6  -3   16.44    3.44
 -13  -6  -3   16.56    2.64
 -14  -6  -3   31.49    3.54
 -14   6  -3   32.86    3.95
 -14  -6  -3   38.88    3.51
 -14   6  -3   38.11    4.35
  15   6   3   17.85    4.53
 -15  -6  -3   16.53    2.66
 -15   6  -3   14.70    2.93
 -15   6  -3   15.58    3.42
 -15  -6  -3   10.17    2.45
  16   6   3    7.40    3.88
 -16   6  -3    9.13    3.01
 -16  -6  -3    9.94    2.43
 -16   6  -3    9.69    2.59
 -16  -6  -3    7.60    2.08
  17   6   3    1.13    3.31
 -17  -6  -3    1.74    2.21
 -17   6  -3   -0.94    2.16
 -17   6  -3    3.32    2.68
 -17   6  -3    3.41    2.64
 -18   6  -3    6.72    2.13
 -18   6  -3    7.35    2.51
 -18   6  -3    4.26    2.56
  18   6   3   11.42    3.21
 -19  -6  -3   10.90    2.55
 -19   6  -3    6.64    2.39
 -19   6  -3    4.11    2.37
 -20   6  -3    4.25    1.97
 -20  -6  -3    8.62    2.15
 -20   6  -3    3.39    2.00
 -21  -6  -3    6.60    1.75
 -21   6  -3    2.63    1.61
 -21   6  -3    4.03    1.65
 -21  -7   3    3.72    1.31
 -20  -7   3    2.03    1.74
  20  -7  -3    3.04    1.75
 -20  -7   3    2.41    1.52
 -20   7   3    1.72    1.62
 -19   7   3    1.52    1.87
 -19   7   3    1.89    1.95
 -19  -7   3    4.39    2.10
 -19  -7   3    4.86    2.03
  18   7  -3    4.92    3.39
 -18  -7   3    3.95    2.47
  18   7  -3    3.24    3.04
 -18   7   3    1.44    2.11
 -18   7   3    1.15    2.19
  17   7  -3    0.67    3.76
  17   7  -3    1.93    3.31
  17  -7  -3    0.55    2.05
 -17   7   3   -1.51    2.46
 -17   7   3    0.59    2.33
 -17   7   3    0.86    1.48
  16   7  -3   -1.84    4.05
  16   7  -3    3.24    3.17
  16   7  -3   -0.42    3.52
 -16   7   3    2.25    2.70
 -16   7   3   -1.62    2.46
 -16   7   3    0.80    1.71
  16  -7  -3    1.45    2.26
 -15   7   3    1.15    1.91
  15  -7  -3    2.55    2.51
  15   7  -3    1.23    3.55
  15   7  -3   -2.84    3.68
 -15   7   3    0.69    2.68
 -15   7   3    0.78    2.83
  15   7  -3   -2.47    4.45
  14   7  -3   -0.19    3.92
  14   7  -3    2.41    3.72
  14  -7  -3   -0.26    2.61
  14   7  -3   -5.67    4.68
 -14   7   3   -0.05    2.71
 -14   7   3    0.28    2.94
 -14   7   3   -2.10    2.06
  13  -7  -3    6.15    2.90
 -13   7   3    7.05    3.29
  13   7  -3    7.07    4.32
  13   7  -3    8.85    3.92
 -13   7   3    9.13    2.97
 -13   7   3    7.63    2.37
 -12   7   3    1.13    2.20
  12   7  -3    1.14    3.12
  12   7  -3    2.63    3.72
 -12   7   3    1.13    2.91
  12   7  -3    0.23    4.52
  12  -7  -3    1.47    2.82
 -12   7   3    0.66    3.21
  11   7  -3   -2.98    4.74
  11  -7  -3    0.24    2.89
 -11   7   3   -0.17    2.84
 -11   7   3   -0.68    2.37
 -11   7   3    1.11    3.23
  11   7  -3   -2.72    3.68
  10   7  -3    8.42    5.09
 -10   7   3    2.85    2.90
 -10   7   3    4.49    3.43
 -10   7   3    5.21    2.55
  10  -7  -3    7.03    3.10
  10   7  -3    3.10    3.74
  -9   7   3   15.52    3.01
   9  -7  -3   18.22    3.53
  -9   7   3   15.04    3.36
  -9   7   3   20.17    3.89
   9   7  -3   13.60    4.49
   8   7  -3   15.65    4.20
  -8   7   3   15.11    3.80
  -8   7   3   18.17    3.03
   8  -7  -3   21.67    3.64
   8   7  -3   18.06    4.78
  -7   7   3    1.76    3.37
   7   7  -3    0.83    3.69
   7   7  -3    0.10    4.25
   7  -7  -3    5.94    3.09
  -7   7   3    1.49    2.65
   6   7  -3    3.44    4.47
  -6   7   3    9.99    3.60
   6   7  -3    9.27    3.88
  -6   7   3    9.63    2.98
   6  -7  -3   13.85    3.37
   5   7  -3    8.27    2.88
   5   7  -3    8.55    3.65
  -5   7   3    5.42    3.48
   5  -7  -3    5.46    3.23
   5   7  -3   11.17    5.08
   4   7  -3    7.11    3.72
   4   7  -3    5.22    2.77
   4  -7  -3    5.15    3.21
   4   7  -3    4.67    2.82
  -4   7   3   10.11    3.05
   4   7  -3    9.79    4.98
  -3   7   3   43.52    4.50
   3   7  -3   50.35    5.13
   3  -7  -3   37.91    4.61
   3   7  -3   44.17    4.50
   3   7  -3   53.66    6.76
   3   7  -3   40.50    4.31
   2   7  -3    7.63    2.75
  -2   7   3    7.41    3.04
   2   7  -3   14.94    3.61
   2  -7  -3    5.86    3.00
   2   7  -3   10.69    3.03
  -2   7   3    8.17    2.86
   1   7  -3    5.18    2.49
  -1   7   3    7.39    2.97
   1  -7  -3    5.50    2.83
   1   7  -3    7.81    3.31
  -1   7   3    6.55    2.81
   1   7  -3    6.69    2.85
   0   7   3   15.04    3.14
   0   7   3   12.09    3.07
   0  -7  -3   12.19    2.93
   0   7  -3   16.72    3.61
   0   7  -3   11.03    2.70
   0   7  -3   14.82    2.61
   0   7  -3   13.88    3.02
  -1   7  -3   21.90    3.01
  -1  -7  -3   14.73    4.15
  -1   7  -3   26.39    2.96
  -1  -7  -3   19.26    3.20
  -1   7  -3   24.96    3.49
  -1   7  -3   23.81    3.73
   1   7   3   23.57    3.57
   1   7   3   22.07    3.32
  -2   7  -3   28.87    3.18
   2   7   3   27.36    3.74
  -2  -7  -3   19.77    2.97
  -2  -7  -3   24.11    4.44
  -2   7  -3   28.56    3.61
  -2   7  -3   30.39    3.78
  -2  -7  -3   22.68    3.22
  -2   7  -3   26.70    3.04
   2   7   3   21.89    3.43
  -3   7  -3    8.66    2.34
  -3  -7  -3    7.82    3.69
  -3  -7  -3    7.10    2.32
  -3   7  -3   17.44    3.16
   3   7   3    9.48    3.12
  -3   7  -3   10.51    2.29
  -3   7  -3   11.96    3.47
  -3   7  -3    9.62    2.87
  -4  -7  -3   10.65    3.60
   4   7   3    6.68    3.00
  -4   7  -3    9.59    2.25
  -4  -7  -3    7.02    2.25
  -4   7  -3   10.36    3.38
  -4   7  -3    9.05    2.11
  -4   7  -3    6.66    2.76
   5   7   3    2.78    2.93
  -5  -7  -3    4.83    3.23
  -5  -7  -3    2.23    2.04
  -5   7  -3    4.29    2.70
  -5   7  -3    2.51    3.16
  -5   7  -3    2.23    1.91
   6   7   3    3.70    3.01
  -6   7  -3    6.99    2.05
  -6  -7  -3    2.10    2.94
  -6   7  -3   12.66    2.61
  -6   7  -3    6.22    3.27
  -6   7  -3    5.30    2.73
  -6  -7  -3    5.77    2.07
   7   7   3   17.87    3.55
  -7  -7  -3   21.97    3.36
  -7  -7  -3   26.12    2.72
  -7   7  -3   19.95    3.82
   7   7   3   23.48    3.62
  -7   7  -3   17.61    2.51
  -7   7  -3   20.62    3.30
  -8  -7  -3    7.93    3.02
  -8  -7  -3   11.62    2.20
  -8   7  -3   10.91    3.31
  -8   7  -3   14.76    3.04
   8   7   3   15.79    3.22
  -9  -7  -3    0.77    2.51
  -9  -7  -3    4.17    1.96
   9   7   3    3.65    2.78
  -9   7  -3    1.69    3.11
  -9   7  -3    3.81    2.70
  -9   7  -3    2.77    3.84
 -10  -7  -3    2.10    2.34
 -10  -7  -3   -1.06    1.89
  10   7   3   -1.41    2.63
 -10   7  -3    0.40    3.01
 -10   7  -3   -0.49    2.54
 -10   7  -3    4.20    3.66
 -11  -7  -3    6.83    2.04
  11   7   3    1.81    2.48
 -11   7  -3    3.74    2.97
 -11   7  -3    4.25    2.64
 -11  -7  -3    2.75    2.23
 -11   7  -3    5.46    3.23
 -12  -7  -3    1.92    1.86
 -12   7  -3    4.57    2.63
 -12  -7  -3    3.15    2.11
 -12   7  -3    4.68    2.95
 -13  -7  -3   -0.03    1.84
 -13  -7  -3    0.78    1.79
 -13   7  -3    1.29    2.70
 -13   7  -3    2.90    2.36
  14   7   3    0.67    3.64
 -14  -7  -3    1.62    1.85
 -14   7  -3    1.76    2.59
 -14   7  -3    2.92    2.32
 -15   7  -3   -1.43    2.40
 -15  -7  -3   -1.41    1.76
 -15   7  -3    0.93    2.08
  15   7   3   -2.16    3.30
  16   7   3   -0.34    2.90
 -16  -7  -3   -0.58    1.61
 -16   7  -3   -0.87    2.30
 -16   7  -3   -0.07    1.87
 -17   7  -3    2.49    1.74
 -17   7  -3    0.98    1.90
 -18  -7  -3    5.72    1.82
 -18   7  -3    4.05    1.47
 -18   7  -3    2.32    1.73
 -17   8   3    2.45    1.10
  17   8  -3    4.69    2.18
  17  -8  -3    0.58    1.49
 -17  -8   3    2.70    1.50
  16   8  -3    3.74    2.52
  16   8  -3    1.86    2.36
  16  -8  -3   -1.22    1.79
 -16   8   3    0.10    1.29
 -16  -8   3    1.21    1.88
 -15   8   3    6.09    1.68
  15   8  -3    7.40    2.93
  15   8  -3    3.83    2.76
  15  -8  -3    5.06    2.12
 -14   8   3   18.33    2.43
  14   8  -3   24.70    3.81
  14   8  -3   22.80    3.44
  14   8  -3   22.80    3.61
 -14   8   3   17.74    2.18
  14  -8  -3   22.39    2.94
  13   8  -3   22.44    4.09
 -13   8   3   16.50    2.35
  13   8  -3   20.16    3.75
  13  -8  -3   22.58    3.12
 -13   8   3   23.03    3.04
  13   8  -3   18.42    3.75
 -13   8   3   24.81    2.66
 -12   8   3   47.60    4.03
  12   8  -3   40.27    5.19
  12   8  -3   41.27    5.28
 -12   8   3   44.81    3.87
  12   8  -3   44.43    4.94
 -12   8   3   50.26    4.38
  12  -8  -3   51.90    4.48
 -11   8   3    5.66    2.29
 -11   8   3    4.16    2.03
  11  -8  -3    5.49    2.74
  11   8  -3    6.37    3.91
 -10   8   3    0.65    2.25
  10   8  -3   -1.55    3.98
 -10   8   3   -0.04    2.03
  10  -8  -3    1.06    2.65
  10   8  -3   -0.51    3.09
  -9   8   3    0.54    2.40
   9  -8  -3   -0.92    2.64
   9   8  -3    1.34    4.22
  -9   8   3    1.16    2.25
   9   8  -3    1.29    3.59
   8   8  -3   -2.19    3.78
   8   8  -3    2.06    4.53
   8   8  -3   -4.75    3.55
   8  -8  -3   -1.05    2.69
  -8   8   3   -0.13    2.38
  -7   8   3    8.70    2.47
   7   8  -3    3.78    3.44
   7  -8  -3    5.32    2.76
   7   8  -3    3.51    4.10
   6   8  -3   -1.46    3.38
   6  -8  -3   -0.64    2.65
  -6   8   3    0.83    2.39
   6   8  -3    1.32    4.20
  -5   8   3    0.47    2.54
   5   8  -3   -2.58    3.39
   5  -8  -3    0.46    2.56
   5   8  -3    0.73    4.45
   4  -8  -3    1.66    2.50
   4   8  -3    1.71    3.33
   4   8  -3    7.75    4.55
  -3   8   3    5.19    2.79
   3  -8  -3    4.57    2.48
   3   8  -3    4.08    3.21
   3   8  -3    6.85    4.79
   2  -8  -3   17.57    2.46
   2  -8  -3   20.54    3.97
  -2   8   3   21.76    3.42
   2  -8  -3   19.75    2.97
   2   8  -3   17.94    3.65
  -2   8   3   18.74    3.26
   2   8  -3   24.45    5.34
   1  -8  -3   65.00    5.15
   1  -8  -3   64.36    5.47
   1   8  -3   74.53    6.15
  -1   8   3   85.95    5.98
   1   8  -3   71.13    5.56
   1  -8  -3   71.13    6.19
   1   8  -3   67.96    5.54
   0  -8  -3   33.99    3.19
   0  -8  -3   33.63    4.49
   0   8   3   39.10    4.11
   0   8  -3   44.51    4.29
   0  -8  -3   28.53    3.41
   0   8  -3   40.13    3.83
   0   8  -3   33.59    3.61
   1   8   3   17.57    3.32
  -1   8  -3   15.52    2.74
  -1  -8  -3   18.51    3.66
  -1   8  -3   15.05    2.66
  -1   8  -3   21.66    3.28
  -1  -8  -3   18.65    2.34
  -2   8  -3    1.70    2.09
   2   8   3   -0.88    2.85
  -2  -8  -3    1.35    1.66
  -2  -8  -3    3.06    3.05
  -2   8  -3    3.72    2.65
  -2   8  -3    1.93    2.20
  -2   8  -3    2.92    4.77
  -3   8  -3    1.16    1.96
  -3  -8  -3    0.14    2.82
  -3  -8  -3   -0.18    1.56
  -3   8  -3    0.52    2.48
   3   8   3   -0.06    2.80
  -3   8  -3    2.35    2.21
  -3   8  -3    5.36    4.65
   4   8   3   -0.06    2.75
  -4   8  -3    2.90    1.94
  -4  -8  -3    2.20    1.57
  -4   8  -3    1.71    2.30
  -4   8  -3    0.44    2.14
  -4  -8  -3    1.25    2.71
  -4   8  -3    4.10    4.55
   5   8   3    5.38    2.81
  -5   8  -3    5.35    1.89
  -5  -8  -3   11.39    2.80
  -5  -8  -3    9.34    1.77
  -5   8  -3    7.78    2.46
   5   8   3   11.38    3.05
  -5   8  -3    6.47    2.29
  -5   8  -3    9.33    4.19
  -6  -8  -3    2.52    2.51
  -6  -8  -3    4.91    1.54
   6   8   3    5.42    2.88
  -6   8  -3    1.22    2.11
  -6   8  -3    3.24    4.08
  -7  -8  -3    1.10    2.23
  -7  -8  -3    1.31    1.48
   7   8   3    2.66    2.73
  -7   8  -3    1.60    3.82
  -7   8  -3    0.33    2.04
  -8  -8  -3    0.18    1.98
  -8   8  -3    0.39    1.92
   8   8   3    0.97    2.48
  -8  -8  -3    1.55    1.48
  -8   8  -3    2.67    3.69
  -9  -8  -3   -1.07    1.75
  -9  -8  -3    1.41    1.46
   9   8   3    0.22    2.36
  -9   8  -3    1.03    1.93
  -9   8  -3    1.87    3.27
 -10  -8  -3   21.66    2.12
  10   8   3   14.33    2.72
 -10   8  -3   17.54    2.39
 -10   8  -3   20.66    3.48
 -11  -8  -3   25.59    2.37
 -11   8  -3   26.03    2.63
 -12  -8  -3   14.30    1.75
  13   8   3    7.96    2.83
 -13  -8  -3    8.84    1.43
  14   8   3   -0.54    2.21
 -12   9   3    2.30    1.18
  12  -9  -3    3.82    1.61
  12   9  -3    5.14    1.95
 -11   9   3    3.46    1.35
  11   9  -3    1.97    2.05
  11   9  -3    3.85    2.26
  11  -9  -3    2.94    1.81
 -10   9   3    3.81    1.53
  10   9  -3    1.84    2.28
  10  -9  -3    2.83    2.02
  10  -9  -3    5.32    1.39
  10   9  -3    4.08    2.44
  -9   9   3   14.79    1.97
   9   9  -3   11.78    2.80
   9  -9  -3   11.54    2.45
   9  -9  -3   12.83    1.80
   9   9  -3   10.52    2.65
   9   9  -3   10.53    3.08
   8   9  -3   11.96    2.49
   8   9  -3   17.36    2.97
   8  -9  -3   18.29    2.64
   8   9  -3   18.18    3.41
   8  -9  -3   13.55    1.89
   8   9  -3   17.13    2.84
  -8   9   3   12.77    2.13
   7  -9  -3   -1.74    2.39
   7  -9  -3    1.78    1.44
   7   9  -3    1.92    2.41
   7   9  -3    1.46    2.48
   7   9  -3   -2.16    3.13
   6  -9  -3    2.81    2.46
   6   9  -3    3.05    2.38
   6  -9  -3    5.26    1.55
   6   9  -3    1.73    2.95
   5  -9  -3    4.76    2.49
   5   9  -3    2.85    3.21
   5   9  -3    7.44    2.62
   4   9  -3   10.55    3.70
   4  -9  -3    8.79    2.61
   4   9  -3    4.41    2.58
   4   9  -3   12.95    3.51
   3  -9  -3   40.55    3.75
   3   9  -3   38.57    4.67
   3   9  -3   31.39    3.78
   2   9  -3   25.36    3.46
   2  -9  -3   32.78    3.46
   2   9  -3   36.33    4.61
  -2   9   3   37.47    3.39
  -1   9   3    8.74    2.35
   1   9  -3    6.16    2.53
   1  -9  -3   11.72    2.46
   1   9  -3   15.63    3.85
   0  -9  -3   21.89    2.79
   0   9   3   30.54    2.98
   1   9   3   39.50    3.56
  -1  -9  -3   29.94    3.04
   1   9   3   31.76    3.26
   2   9   3   29.66    3.34
  -2   9  -3   20.37    2.83
  -2  -9  -3   27.85    2.83
   2   9   3   25.88    3.06
  -3   9  -3    0.59    1.80
  -3  -9  -3    2.11    1.82
   3   9   3    4.87    2.39
  -4  -9  -3    2.88    1.66
   4   9   3    3.57    2.21
  -5  -9  -3    2.02    1.43
   5   9   3    0.26    2.07
  -5   9  -3    2.56    3.05
   6   9   3    2.27    1.99
  -6   9  -3    2.03    2.91
   7   9   3    6.42    1.97
  -7   9  -3   17.12    3.00
   8   9   3    6.05    1.64
  -8   9  -3    7.91    2.27
  29   0  -4    4.19    1.69
  28   0  -4    2.97    2.34
 -28   0   4    2.45    1.61
 -27   0   4    4.83    2.24
  27   0  -4    5.17    2.96
  26   0  -4   -0.94    3.34
 -26   0   4    0.54    2.54
 -26   0   4   -2.11    2.93
 -25   0   4    6.63    3.04
 -25   0   4    8.44    3.31
 -24   0   4   21.41    3.71
 -24   0   4   20.68    3.92
 -23   0   4   62.94    5.56
 -23   0   4   46.28    5.24
 -22   0   4    8.51    3.69
 -22   0   4    5.23    3.28
 -21   0   4   31.78    4.44
 -21   0   4   24.70    4.04
 -20   0   4    3.75    3.71
 -20   0   4    4.73    3.42
 -19   0   4   43.46    5.26
  19   0  -4   50.64    5.85
  18   0  -4  119.56    8.63
 -18   0   4  117.81    8.13
 -17   0   4  157.09   12.04
 -17   0   4  177.26   12.13
  16   0  -4  126.56    9.51
 -16   0   4  125.77    8.78
 -16   0   4  111.74    8.66
 -15   0   4   62.32    5.50
  15   0  -4   69.62    6.69
 -15   0   4   71.54    5.68
 -14   0   4   59.44    4.90
  14   0  -4   62.21    6.28
 -14   0   4   64.29    5.04
  13   0  -4    4.07    3.93
 -13   0   4   -1.75    4.51
 -13   0   4    3.34    2.15
 -13   0   4    3.67    2.34
  13   0  -4   -1.59    3.04
  12   0  -4   41.97    3.99
  12   0  -4   33.99    4.81
 -12   0   4   33.26    3.33
 -12   0   4   39.85    3.58
 -12   0   4   35.76    6.37
  12   0  -4   48.15    7.76
 -11   0   4  103.78   10.28
  11   0  -4  106.46    7.45
 -11   0   4  101.72    7.12
  11   0  -4   93.49    8.04
  11   0  -4  107.70    8.59
  11   0  -4  112.21   11.50
  10   0  -4  949.96   62.31
 -10   0   4  960.41   64.35
 -10   0   4  988.57   61.75
  10   0  -4 1078.07   63.25
  10   0  -4 1093.71   66.11
   9   0  -4  433.64   28.64
  -9   0   4  407.01   30.41
   9   0  -4  476.18   29.43
   9   0  -4  503.08   32.03
  -8   0   4  124.94   11.41
   8   0  -4  143.88   10.32
   8   0  -4  139.87   12.39
  -7   0   4  392.24   29.60
   7   0  -4  475.14   30.49
   7   0  -4  442.16   28.45
   6   0  -4  443.04   27.95
   6   0  -4  425.90   26.16
  -5   0   4 1322.94   84.05
   5   0  -4 1297.77   83.54
  -4   0   4  167.82   12.95
   4   0  -4  154.03   12.21
  -4   0   4  140.86   11.21
   3   0  -4   37.14    5.46
  -3   0   4   27.00    5.47
  -3   0   4   35.16    4.66
   2   0  -4  263.55   18.99
  -2   0   4  254.45   18.09
  -2   0   4  288.14   18.74
  -2   0   4  276.22   19.44
  -1   0   4  175.00   12.54
  -1   0   4  171.40   13.05
  -1   0   4  157.46   12.06
   0   0   4  261.08   17.98
   0   0   4  220.73   17.75
   0   0   4  285.44   18.94
   0   0   4  288.92   18.40
   0   0   4  265.56   17.89
   1   0   4   35.00    4.79
   1   0   4   44.53    5.26
   1   0   4   38.82    4.68
   1   0   4   45.86    4.99
   1   0   4   39.30    5.40
   2   0   4  164.02   12.05
   2   0   4  144.92   11.97
   2   0   4  163.61   11.50
   2   0   4  175.98   12.87
   3   0   4 1082.37   73.67
   3   0   4 1182.78   73.71
   3   0   4 1365.08   74.84
   3   0   4 1120.37   72.75
   4   0   4  391.45   25.29
   4   0   4  391.22   25.36
   4   0   4  349.25   23.68
   5   0   4  413.26   27.46
   5   0   4  396.81   25.68
  -6   0  -4  150.48   12.09
  -7   0  -4  477.81   30.03
  -7   0  -4  499.66   32.58
   8   0   4 1060.26   66.72
  -8   0  -4 1023.46   63.78
  -8   0  -4 1025.09   66.43
  -9   0  -4   96.27   10.02
  -9   0  -4  112.10    7.12
  -9   0  -4   98.91    6.82
   9   0   4  103.65   10.34
  -9   0  -4  105.57    7.09
 -10   0  -4   30.12    2.76
 -10   0  -4   32.97    3.12
  10   0   4   44.31    6.58
 -10   0  -4   39.53    3.18
 -10   0  -4   36.23    3.24
 -11   0  -4    5.77    1.99
 -11   0  -4    4.22    2.06
 -11   0  -4    3.03    1.52
 -12   0  -4   62.91    4.91
 -12   0  -4   73.14    4.81
 -13   0  -4   50.14    4.53
 -13   0  -4   61.33    5.01
 -14   0  -4  103.86    8.64
 -14   0  -4  143.12    8.67
 -15   0  -4  188.94   12.07
 -15   0  -4  154.25   12.17
 -15   0  -4  195.29   12.19
 -16   0  -4  113.33    7.79
 -16   0  -4   91.80    7.90
 -16   0  -4  110.87    7.77
 -17   0  -4   70.26    5.41
 -17   0  -4   50.70    5.43
 -17   0  -4   53.03    5.30
 -17   0  -4   67.62    5.25
 -18   0  -4    3.10    2.73
 -18   0  -4    1.83    3.17
 -18   0  -4    5.95    3.12
 -18   0  -4    4.09    2.77
 -19   0  -4   21.26    3.24
 -19   0  -4   24.48    3.79
 -19   0  -4   28.04    3.72
 -19   0  -4   25.19    3.34
 -20   0  -4    5.04    2.35
 -20   0  -4    6.25    2.98
 -20   0  -4    5.04    3.17
 -21   0  -4   40.66    4.57
 -21   0  -4   48.86    4.56
 -22   0  -4   19.90    3.45
 -22   0  -4   20.60    3.21
 -23   0  -4    7.69    2.87
 -23   0  -4    9.78    2.65
 -24   0  -4   -0.54    2.34
 -24   0  -4    0.94    2.76
 -25   0  -4    4.32    2.09
 -25   0  -4    5.06    2.41
 -26   0  -4    1.70    1.55
 -26   0  -4    2.88    1.97
 -27   0  -4    4.72    1.49
  29   1  -4    0.94    1.71
  28  -1  -4    5.85    2.05
 -28   1   4    6.15    1.93
 -28  -1   4    4.16    1.64
 -28   1   4    4.97    1.60
 -27   1   4    7.06    2.39
 -27  -1   4    4.42    2.20
 -27   1   4    3.84    2.10
  27  -1  -4    3.38    2.53
 -26   1   4    3.78    2.62
 -26  -1   4    4.28    2.53
  26  -1  -4    2.68    2.95
 -26   1   4    3.23    2.51
  25  -1  -4    7.80    3.66
 -25   1   4    7.23    3.05
 -25   1   4   14.27    3.21
 -25  -1   4   11.20    3.05
 -24   1   4   19.68    3.80
 -24  -1   4   35.08    4.15
 -24  -1   4   25.40    3.81
  24  -1  -4   26.59    4.55
 -24   1   4   21.91    3.95
 -23  -1   4    2.04    3.16
 -23   1   4   -2.59    3.42
 -23  -1   4    2.69    3.52
 -23   1   4    0.86    3.18
 -22  -1   4    6.76    3.69
 -22   1   4   -1.33    3.12
 -22   1   4   -4.41    3.56
 -22  -1   4   -2.06    3.39
 -21   1   4  134.21   10.00
 -21  -1   4  158.28   10.25
 -21   1   4  127.62    9.98
 -21  -1   4  132.41   10.08
 -20   1   4  474.29   27.32
 -20  -1   4  464.34   27.34
 -20   1   4  379.18   27.13
 -20  -1   4  380.90   27.12
  19  -1  -4  196.38   12.97
  19   1  -4  181.25   13.22
 -19   1   4  206.64   12.84
 -19  -1   4  194.03   12.92
 -19   1   4  167.12   12.65
 -19  -1   4  162.74   12.74
  18   1  -4   42.93    5.81
 -18  -1   4   35.62    4.72
  18  -1  -4   37.04    5.22
 -18   1   4   44.54    4.72
 -18   1   4   45.57    4.65
 -18  -1   4   35.46    4.98
  17  -1  -4   17.76    4.55
  17   1  -4   18.50    4.99
 -17  -1   4   21.81    4.05
 -17  -1   4   18.66    3.68
 -17   1   4   15.91    3.46
 -17   1   4   24.13    3.66
  16  -1  -4   -0.96    4.32
  16   1  -4   -8.54    4.86
 -16   1   4    4.43    2.89
 -16   1   4    5.97    2.81
 -16  -1   4   -0.20    2.81
 -16  -1   4    2.17    3.34
  15  -1  -4   60.56    6.22
  15   1  -4   50.77    6.45
  15   1  -4   69.98    6.64
 -15   1   4   64.40    5.13
 -15  -1   4   61.19    5.38
 -15   1   4   53.65    4.97
 -15  -1   4   62.04    5.21
  14  -1  -4   41.44    4.91
  14   1  -4   39.65    5.10
  14  -1  -4   32.76    3.80
  14   1  -4   37.15    5.04
 -14   1   4   33.77    3.58
 -14  -1   4   36.71    3.92
 -14   1   4   27.20    3.42
 -14  -1   4   30.36    3.61
  13  -1  -4   66.26    5.90
 -13   1   4   57.60    4.71
  13   1  -4   64.31    6.11
  13  -1  -4   58.53    5.14
  13   1  -4   53.88    4.98
 -13   1   4   57.94    4.70
 -13  -1   4   66.05    5.11
 -13  -1   4   59.63    4.84
 -13   1   4   46.39    7.05
  13   1  -4   65.05    5.91
 -12   1   4   42.51    3.60
  12   1  -4   41.96    4.82
 -12  -1   4   31.64    6.22
  12   1  -4   41.06    4.89
  12  -1  -4   43.23    4.30
  12   1  -4   36.19    4.21
 -12   1   4   43.21    3.60
 -12  -1   4   43.10    3.95
 -12   1   4   30.09    5.95
  12  -1  -4   44.29    7.49
  12   1  -4   47.65    8.14
  12  -1  -4   48.28    4.91
  12  -1  -4   42.02    5.89
 -11   1   4   -0.71    1.72
  11  -1  -4    1.45    3.28
  11   1  -4    0.24    3.10
  11   1  -4   -0.71    2.56
 -11   1   4    0.39    4.08
  11  -1  -4    2.59    2.81
  11   1  -4   -1.15    4.83
 -11  -1   4   -0.62    4.46
 -11   1   4    3.09    1.76
  11  -1  -4   -0.18    3.42
  11  -1  -4    3.33    5.02
  11   1  -4    3.12    2.27
  11   1  -4    3.18    3.17
  10   1  -4  202.09   13.97
  10  -1  -4  208.20   14.14
 -10   1   4  181.86   16.18
  10  -1  -4  218.44   15.99
  10  -1  -4  191.72   13.79
 -10  -1   4  191.67   16.33
  10   1  -4  201.75   13.84
 -10   1   4  244.52   13.51
  10   1  -4  194.47   13.70
  10  -1  -4  222.94   17.43
  10   1  -4  219.48   17.49
   9   1  -4  142.46    9.15
  -9  -1   4  127.48   11.88
   9  -1  -4  150.23    9.67
  -9   1   4  144.36   12.35
   9   1  -4  160.78    9.91
   9  -1  -4  116.24    8.60
   9  -1  -4  140.75    9.36
   9  -1  -4  160.52   13.03
   9  -1  -4  163.83   11.64
   9   1  -4  164.87   13.00
   8  -1  -4   84.53    9.26
   8  -1  -4   81.37    6.42
   8   1  -4  100.92    9.31
   8   1  -4   73.61    6.19
  -8  -1   4   73.54    8.74
   8   1  -4   86.32    6.66
   8  -1  -4   80.55    5.74
   8  -1  -4   80.00    7.92
   7  -1  -4  431.45   28.37
  -7  -1   4  432.54   30.60
   7   1  -4  469.41   30.98
   7  -1  -4  493.69   30.23
  -6   1   4  311.91   22.95
  -6  -1   4  258.47   20.97
   6  -1  -4  306.24   21.01
   6   1  -4  314.16   21.72
  -6   1   4  300.07   19.16
   6  -1  -4  314.45   19.65
  -5  -1   4  156.52   13.96
   5   1  -4  184.21   14.46
   5  -1  -4  198.88   14.13
   5  -1  -4  199.23   12.90
  -5   1   4  191.72   12.32
  -4   1   4  235.19   14.46
  -4  -1   4  177.75   16.03
   4   1  -4  249.39   16.52
  -4  -1   4  225.09   14.64
   4  -1  -4  234.02   16.09
   4  -1  -4  239.77   15.09
  -4  -1   4  199.96   16.03
  -4  -1   4  201.54   14.77
  -3   1   4  118.67    8.84
  -3  -1   4  161.85   11.13
  -3  -1   4  128.09    9.19
  -3   1   4  146.85   11.07
   3   1  -4  132.92   10.39
   3  -1  -4  118.75   10.29
  -3  -1   4  135.63    9.49
  -3  -1   4  112.90   10.46
   3  -1  -4  129.32    9.49
  -2   1   4    7.88    2.65
   2   1  -4    8.74    3.79
  -2  -1   4    8.28    4.35
  -2  -1   4    4.18    3.33
   2  -1  -4    7.42    3.14
  -2  -1   4    7.82    3.10
  -2  -1   4    5.93    2.78
  -2   1   4    7.39    4.17
  -1  -1   4   -0.40    3.54
   1  -1  -4   -0.35    3.15
  -1  -1   4    0.23    2.96
  -1  -1   4    8.21    3.46
  -1  -1   4    2.36    3.77
  -1   1   4    1.60    4.18
   0  -1   4    5.44    3.48
   0  -1  -4    4.64    3.33
   0  -1   4    5.73    3.18
   0  -1   4    8.32    3.49
   0   1   4    7.79    4.07
   0  -1   4    8.50    3.71
   1  -1   4  110.49    8.86
   1  -1   4  108.05    8.93
  -1  -1  -4  103.02    9.03
   1  -1   4  110.69    9.23
   1   1   4  113.20   10.55
   1  -1   4  121.92    8.92
   1   1   4  119.32   10.11
   1  -1   4  118.50    9.49
   2  -1   4  225.21   16.39
   2   1   4  244.49   17.49
   2  -1   4  200.43   15.98
   2   1   4  272.95   18.24
   2   1   4  221.26   15.84
   2  -1   4  245.52   16.72
   2  -1   4  258.49   16.17
  -2  -1  -4  246.93   16.25
  -2  -1  -4  221.76   16.42
   2  -1   4  232.16   16.83
   3  -1   4  178.02   13.72
   3  -1   4  160.62   13.24
  -3  -1  -4  183.30   13.40
   3  -1   4  161.45   12.60
   3   1   4  224.43   15.17
   3  -1   4  198.65   13.58
   3   1   4  178.26   12.31
  -3  -1  -4  189.99   13.16
   3  -1   4  171.32   12.50
   4  -1   4  292.00   21.35
   4  -1   4  280.86   21.08
   4  -1   4  352.11   21.50
  -4   1  -4  295.85   20.78
  -4  -1  -4  349.51   21.26
   4  -1   4  305.40   20.16
   4   1   4  291.63   19.55
   4  -1   4  278.51   19.97
  -4  -1  -4  341.38   21.31
   5  -1   4  439.13   27.84
   5   1   4  407.64   27.11
   5  -1   4  467.02   27.84
  -5  -1  -4  457.78   29.13
  -5   1  -4  418.34   28.53
   5  -1   4  436.27   29.23
   6   1   4   69.91    8.00
   6  -1   4   68.60    7.60
   6  -1   4   67.68    5.23
  -6   1  -4   70.01    6.69
  -6  -1  -4   78.05    7.50
  -6  -1  -4   69.25    5.04
  -6  -1  -4   73.49    5.03
  -7   1  -4  134.78   11.75
  -7  -1  -4  153.78   10.29
  -7  -1  -4  155.21   10.26
  -7   1  -4  166.71   10.19
  -7  -1  -4  170.98   13.01
  -7   1  -4  155.48   10.16
  -8  -1  -4  228.07   13.71
  -8   1  -4  204.72   13.79
  -8   1  -4  182.07   15.33
  -8   1  -4  218.53   13.81
  -8  -1  -4  218.91   13.91
  -8  -1  -4  206.41   16.57
  -9  -1  -4    0.61    1.90
  -9  -1  -4    1.62    1.28
   9  -1   4    3.48    4.47
  -9   1  -4    0.50    1.75
  -9   1  -4    2.28    1.73
  -9   1  -4    0.12    2.94
  -9  -1  -4   -0.81    4.18
 -10  -1  -4   49.03    3.46
 -10   1  -4   32.80    5.13
 -10  -1  -4   43.52    6.96
 -10   1  -4   42.17    3.78
  10  -1   4   49.48    7.23
 -10   1  -4   43.23    3.69
 -10  -1  -4   49.56    3.88
 -11   1  -4   63.38    5.04
 -11  -1  -4   61.93    4.69
 -11  -1  -4   72.47    5.02
 -11   1  -4   66.79    5.01
 -12  -1  -4   22.80    3.12
 -12  -1  -4   24.20    2.64
 -12   1  -4   30.70    3.21
 -12  -1  -4   26.63    2.91
 -12   1  -4   24.90    3.11
 -12   1  -4   27.84    3.07
 -12  -1  -4   23.52    3.20
 -13  -1  -4   56.13    4.89
 -13   1  -4   67.20    5.26
 -13  -1  -4   59.50    5.30
 -13  -1  -4   63.17    5.31
 -13   1  -4   78.87    5.37
 -13  -1  -4   71.99    5.16
 -14  -1  -4    1.39    2.11
 -14   1  -4    4.05    2.64
 -14  -1  -4    2.15    2.82
 -14   1  -4    2.99    2.97
 -14  -1  -4    1.83    2.79
 -14   1  -4    1.58    2.69
 -14  -1  -4    3.94    2.42
 -15  -1  -4   11.57    2.79
 -15   1  -4   20.65    3.43
 -15  -1  -4   16.72    3.41
 -15   1  -4   20.78    3.39
 -15  -1  -4   18.63    3.29
 -15   1  -4   22.10    3.27
 -15  -1  -4   18.68    3.10
 -16  -1  -4   40.96    4.06
 -16   1  -4   38.61    4.16
 -16  -1  -4   29.92    3.78
 -16   1  -4   34.69    4.23
 -16  -1  -4   37.19    4.39
 -16  -1  -4   45.20    4.40
 -16   1  -4   43.14    4.21
 -17   1  -4  180.06   12.40
 -17   1  -4  151.47   12.48
 -17  -1  -4  216.46   12.59
 -17  -1  -4  166.26   12.64
 -17   1  -4  202.29   12.49
 -17  -1  -4  188.35   12.32
 -18  -1  -4  503.08   28.73
 -18   1  -4  499.39   28.80
 -18   1  -4  465.81   28.61
 -18  -1  -4  459.10   28.49
 -18   1  -4  421.00   28.51
 -18  -1  -4  414.29   28.78
 -18   1  -4  387.34   28.72
 -19  -1  -4  101.67    9.29
 -19   1  -4  138.73    9.44
 -19   1  -4  130.03    9.82
 -19  -1  -4  125.13    9.85
 -19   1  -4  171.75    9.90
 -19  -1  -4  160.55    9.71
 -19  -1  -4  149.05    9.44
 -20  -1  -4   -1.21    3.13
 -20   1  -4    1.22    2.97
 -20   1  -4    1.44    2.17
 -20   1  -4   -0.05    3.11
 -20  -1  -4    2.97    2.86
 -20  -1  -4   -0.75    2.24
 -21  -1  -4    5.25    2.98
 -21  -1  -4    4.63    2.68
 -21   1  -4    2.75    2.95
 -21   1  -4   -0.49    2.97
 -22   1  -4   18.26    3.45
 -22  -1  -4   23.34    3.15
 -22  -1  -4   25.42    3.54
 -23   1  -4    4.30    2.69
 -23  -1  -4    8.70    2.75
 -23  -1  -4    7.81    2.43
 -23   1  -4    7.68    3.35
 -24  -1  -4    0.96    2.03
 -24  -1  -4    2.96    2.37
 -24   1  -4    1.41    2.34
 -24   1  -4    4.06    2.85
 -25   1  -4    2.67    2.49
 -25  -1  -4    1.65    1.97
 -25   1  -4    2.18    1.98
 -25  -1  -4    7.07    2.24
 -26   1  -4    4.43    2.02
 -26   1  -4    4.70    1.48
 -26  -1  -4    3.33    1.57
 -26   1  -4    4.13    1.46
 -26  -1  -4    6.45    1.76
 -27   1  -4    1.18    1.40
 -28   2   4    2.35    1.69
  28   2  -4    3.50    2.04
  27  -2  -4    7.42    2.06
  27   2  -4    6.13    2.60
 -27   2   4    6.00    2.03
 -27   2   4    7.19    2.17
 -27  -2   4    8.47    1.99
 -26   2   4    1.35    2.29
 -26   2   4    0.08    2.40
  26  -2  -4    1.00    2.38
 -26  -2   4    0.08    2.26
 -25   2   4    3.90    2.67
 -25  -2   4    2.51    2.59
  25  -2  -4    3.67    2.86
 -25   2   4    2.64    2.70
  24  -2  -4    9.19    3.34
 -24   2   4    9.15    3.20
 -24  -2   4    5.69    2.99
 -24   2   4    8.28    3.03
 -23   2   4    6.98    3.32
 -23  -2   4    4.24    3.22
  23  -2  -4    3.88    3.52
 -23  -2   4   12.48    3.74
 -23   2   4    6.56    3.14
 -22  -2   4    0.18    3.88
 -22   2   4    1.68    3.20
 -22   2   4    4.37    3.32
 -22  -2   4    0.06    3.30
  22  -2  -4    0.48    3.64
 -21  -2   4   33.89    4.77
 -21   2   4   25.48    4.07
 -21   2   4   33.09    4.37
 -21  -2   4   28.66    4.21
  21  -2  -4   29.07    4.68
 -20   2   4   12.21    3.63
 -20   2   4   13.42    3.85
 -20  -2   4   15.88    3.84
  20   2  -4   21.36    4.48
  20  -2  -4   18.44    4.28
 -20  -2   4   21.30    4.44
 -19   2   4  103.92    8.52
 -19   2   4  113.96    8.54
 -19  -2   4  120.74    8.98
 -19  -2   4   96.66    8.53
  19   2  -4   99.78    9.24
  18   2  -4  139.05   10.64
  18   2  -4  106.46    9.72
 -18   2   4  111.84    8.73
 -18  -2   4  126.86    9.22
 -18   2   4   92.75    8.63
  18  -2  -4  142.31    9.16
 -18  -2   4  119.07    8.91
  17   2  -4   72.27    7.72
  17  -2  -4   74.62    6.28
  17   2  -4   47.56    6.89
 -17   2   4   58.78    5.48
 -17  -2   4   71.45    6.08
 -17  -2   4   61.45    5.68
 -17   2   4   48.56    5.35
  16   2  -4   77.96    7.62
  16  -2  -4   87.23    6.77
 -16   2   4   62.11    5.90
 -16   2   4   63.83    5.82
 -16  -2   4   79.72    6.42
  16   2  -4   73.01    7.36
  15  -2  -4   18.58    4.40
  15   2  -4   12.72    4.61
 -15   2   4   11.52    2.99
  15  -2  -4   11.27    3.28
  15   2  -4   11.96    4.90
 -15  -2   4   11.18    3.60
 -15   2   4   11.87    3.01
  14  -2  -4   40.62    4.99
  14   2  -4   37.34    5.19
 -14   2   4   30.25    3.70
 -14   2   4   36.74    3.81
  14   2  -4   36.58    5.38
  14  -2  -4   38.21    4.19
  13   2  -4  111.62    8.62
  13   2  -4  107.71    8.81
  13  -2  -4  114.05    8.42
  13   2  -4  104.03    8.67
  13  -2  -4  115.02    7.90
  13   2  -4  100.16    7.90
 -13   2   4  103.80    7.50
 -13   2   4  100.34    7.53
  12   2  -4   35.16    4.64
  12   2  -4   38.02    4.99
 -12  -2   4   17.96    4.56
  12  -2  -4   32.16    4.52
  12   2  -4   35.01    4.35
  12  -2  -4   32.80    3.96
 -12   2   4   36.56    3.27
 -12   2   4   23.60    5.80
 -12   2   4   33.93    3.37
  12  -2  -4   38.15    6.29
  11   2  -4   90.76    7.92
 -11   2   4   98.23    6.62
  11  -2  -4  101.43    7.51
 -11   2   4   68.41    9.30
  11  -2  -4  107.56    7.10
  11  -2  -4   98.80    9.92
 -11   2   4  100.46    6.56
 -11  -2   4   81.99    8.87
  11   2  -4   86.23    7.44
 -11  -2   4   59.71    8.01
  11  -2  -4   97.92   10.59
  11  -2  -4   89.44    7.06
  11   2  -4   81.19   10.21
  10   2  -4  543.82   35.12
  10  -2  -4  524.90   35.04
  10  -2  -4  576.63   38.78
 -10   2   4  567.19   34.66
  10  -2  -4  567.10   34.88
 -10  -2   4  479.21   36.79
  10  -2  -4  510.23   34.93
  10  -2  -4  560.23   37.93
  10   2  -4  610.86   35.67
 -10   2   4  602.88   34.66
 -10  -2   4  427.78   36.31
  10   2  -4  527.29   38.43
  -9  -2   4  252.13   20.33
   9   2  -4  300.63   18.91
   9  -2  -4  320.21   22.40
   9   2  -4  315.51   19.33
   9  -2  -4  280.53   18.89
   9   2  -4  280.63   21.82
   9  -2  -4  315.01   21.82
   9  -2  -4  291.28   18.67
  -9  -2   4  243.37   20.43
  -9   2   4  321.92   18.40
   9  -2  -4  272.20   18.68
   9   2  -4  289.82   18.43
   9   2  -4  247.08   18.81
   8   2  -4  370.88   20.04
   8   2  -4  309.97   19.01
   8   2  -4  291.30   19.17
   8   2  -4  310.53   22.21
   8   2  -4  296.27   19.33
   8  -2  -4  277.91   19.42
   8  -2  -4  298.59   19.24
  -8  -2   4  228.70   20.85
   8  -2  -4  286.31   19.23
   8  -2  -4  338.38   22.88
   8   2  -4  291.13   19.49
  -8  -2   4  296.61   21.06
   8  -2  -4  336.68   22.39
   7   2  -4  144.18   10.24
   7   2  -4  134.67    9.83
   7  -2  -4  153.55    9.85
   7  -2  -4  185.02   13.47
   7   2  -4  139.76    9.57
   7  -2  -4  146.00    9.88
  -7  -2   4  150.40   11.77
   7   2  -4  161.51   12.55
   7  -2  -4  180.27   13.08
   7   2  -4  138.82    9.73
   6   2  -4  984.96   59.68
  -6   2   4 1172.28   62.11
   6  -2  -4  899.84   57.23
   6  -2  -4 1066.32   60.18
   6  -2  -4 1107.73   60.68
  -6  -2   4  905.69   58.91
   6   2  -4  853.14   57.14
  -5   2   4 2681.80  145.59
   5   2  -4 2404.27  143.37
   5  -2  -4 2489.43  144.02
   5  -2  -4 2709.08  144.67
  -5  -2   4 2306.50  143.05
   4   2  -4  799.88   49.28
   4  -2  -4  813.88   50.02
  -4   2   4  856.23   51.23
  -4  -2   4  796.84   49.18
  -3  -2   4  821.19   55.87
   3   2  -4  909.08   55.53
  -3  -2   4  784.68   54.30
   3  -2  -4  944.43   56.58
  -3   2   4 1061.12   58.01
  -3  -2   4  965.17   55.74
   2  -2  -4  480.30   30.74
   2   2  -4  460.79   29.45
  -2  -2   4  391.58   29.84
  -2   2   4  500.83   31.81
  -2  -2   4  414.46   29.58
  -2   2   4  524.14   31.65
  -1   2   4 1295.48   74.09
   1  -2  -4 1213.49   72.81
  -1   2   4 1256.62   73.62
   0  -2  -4  447.13   28.85
   0  -2  -4  474.57   30.11
   0  -2   4  400.08   29.47
  -1  -2  -4  969.71   60.21
   1  -2   4  962.69   60.22
   1  -2   4  876.82   60.37
   1   2   4 1110.05   63.00
   1  -2   4  977.65   60.52
  -1   2  -4  876.80   61.00
  -1  -2  -4  984.14   61.16
   2  -2   4  873.96   53.02
   2   2   4  949.98   55.62
   2  -2   4  829.71   52.77
  -2   2  -4  772.64   53.58
  -2  -2  -4  832.61   53.77
   2  -2   4  826.96   52.64
  -2  -2  -4  795.79   52.93
  -3  -2  -4 2339.07  155.28
   3  -2   4 2618.14  155.14
  -3   2  -4 2390.76  155.76
   3   2   4 2757.49  157.81
  -3  -2  -4 2517.49  156.06
   3   2   4 2573.44  157.03
   3  -2   4 2421.85  154.74
  -4  -2  -4 1008.32   62.54
   4  -2   4  987.67   61.83
   4   2   4  920.20   60.84
  -4  -2  -4 1074.99   63.29
  -4  -2  -4 1003.69   60.77
   4   2   4 1075.97   64.20
  -4  -2  -4  941.25   60.71
   4  -2   4  981.97   61.77
  -4   2  -4  990.00   62.75
   4  -2   4 1073.84   63.45
   5  -2   4  163.29   13.12
  -5  -2  -4  168.60   12.54
  -5  -2  -4  169.08   10.41
   5   2   4  173.12   13.83
   5  -2   4  145.41   11.53
  -5   2  -4  169.26   12.66
  -5  -2  -4  156.04   10.39
  -5  -2  -4  157.23   10.42
  -5   2  -4  148.45   10.28
   6  -2   4  327.12   22.47
  -6  -2  -4  295.87   19.24
  -6  -2  -4  294.18   21.63
   6  -2   4  293.68   20.79
  -6   2  -4  296.18   19.22
  -6   2  -4  318.59   19.22
  -6   2  -4  295.26   21.33
   6   2   4  295.06   22.61
  -6   2  -4  296.53   19.33
  -6  -2  -4  330.10   19.41
  -6  -2  -4  299.68   19.42
  -7  -2  -4  280.42   20.68
  -7  -2  -4  283.07   20.76
   7  -2   4  287.05   21.28
  -7  -2  -4  294.47   18.03
  -7   2  -4  269.72   18.01
   7  -2   4  252.89   19.59
  -7  -2  -4  323.50   18.21
  -7   2  -4  289.14   17.98
   7   2   4  263.10   21.42
  -7   2  -4  254.76   19.97
  -7  -2  -4  268.53   18.16
  -8  -2  -4  514.01   36.30
   8  -2   4  565.82   37.14
  -8  -2  -4  562.63   33.44
  -8   2  -4  537.67   33.46
  -8   2  -4  514.41   33.49
  -8   2  -4  483.49   35.43
  -8   2  -4  542.14   33.43
   8   2   4  473.16   36.81
  -8  -2  -4  530.10   33.57
  -9  -2  -4   94.83    9.74
  -9  -2  -4  106.39    6.37
  -9   2  -4   86.71    6.39
  -9   2  -4   83.03    8.41
  -9   2  -4   91.73    6.43
   9   2   4   84.05    9.94
  -9   2  -4   84.56    6.48
  -9   2  -4   87.94    6.65
  -9  -2  -4  102.73    6.65
 -10  -2  -4   34.41    2.86
 -10   2  -4   28.64    5.10
 -10   2  -4   33.06    3.22
 -10   2  -4   33.07    3.37
 -10   2  -4   28.48    3.09
 -10  -2  -4   39.12    3.51
 -10   2  -4   28.66    3.18
 -10  -2  -4   33.43    3.29
 -11  -2  -4  111.62    7.15
 -11   2  -4  100.29    7.46
 -11   2  -4  120.05    7.38
 -11   2  -4   94.82    7.26
 -11   2  -4   95.54    7.31
 -11  -2  -4   99.05    7.32
 -11  -2  -4  105.87    7.43
 -12  -2  -4   35.49    3.17
 -12   2  -4   33.50    3.78
 -12   2  -4   29.68    3.54
 -12  -2  -4   35.87    3.74
 -12  -2  -4   35.65    3.48
 -12   2  -4   32.44    3.49
 -13  -2  -4   10.40    3.02
 -13  -2  -4   16.47    2.48
 -13   2  -4   11.82    2.85
 -13   2  -4   15.59    3.05
 -13   2  -4    9.91    2.67
 -13  -2  -4   12.30    2.58
 -14  -2  -4   75.16    5.86
 -14   2  -4   72.95    6.18
 -14   2  -4   81.84    6.25
 -14   2  -4   81.46    6.10
 -14  -2  -4   80.77    6.22
 -15   2  -4   63.15    5.25
 -15   2  -4   49.75    5.20
 -15  -2  -4   57.68    5.43
 -15   2  -4   66.84    5.30
 -15  -2  -4   68.02    4.89
 -15  -2  -4   59.38    5.24
 -15  -2  -4   51.20    4.88
 -16  -2  -4  113.52    7.96
 -16   2  -4  117.24    8.18
 -16   2  -4  104.39    8.32
 -16  -2  -4  100.18    8.41
 -16  -2  -4  104.75    8.11
 -16  -2  -4  121.22    8.30
 -16   2  -4  124.88    8.35
 -17  -2  -4  102.15    7.84
 -17  -2  -4  105.40    7.58
 -17  -2  -4  127.49    8.05
 -17   2  -4   92.15    7.99
 -17  -2  -4  104.50    8.15
 -17   2  -4  109.20    7.78
 -18  -2  -4   17.95    2.69
 -18   2  -4   11.83    3.43
 -18   2  -4   14.80    2.96
 -18  -2  -4   15.32    3.60
 -18  -2  -4   19.93    3.31
 -19  -2  -4   30.53    3.11
 -19   2  -4   25.26    3.88
 -19  -2  -4   37.84    3.80
 -19  -2  -4   26.47    4.05
 -20   2  -4   -1.31    2.98
 -20  -2  -4    1.80    3.12
 -20  -2  -4    3.02    1.92
 -20  -2  -4    7.38    2.66
 -20   2  -4   -0.30    3.86
 -21  -2  -4    4.52    3.09
 -21   2  -4    6.00    2.91
 -21  -2  -4   10.03    2.68
 -21   2  -4    5.40    3.79
 -22   2  -4    4.11    2.73
 -22  -2  -4    0.10    2.83
 -22  -2  -4    4.97    2.36
 -22   2  -4    5.51    3.40
 -23   2  -4    1.31    2.40
 -23  -2  -4    4.87    2.54
 -23  -2  -4   -2.29    2.02
 -23   2  -4    2.14    2.99
 -24  -2  -4   -0.55    1.80
 -24   2  -4    0.58    2.10
 -24  -2  -4    2.26    2.16
 -24   2  -4   -1.84    2.61
 -24  -2  -4    0.59    2.00
 -25   2  -4    2.65    1.74
 -25  -2  -4    6.72    1.87
 -25   2  -4    6.35    1.93
 -25   2  -4    4.67    2.31
 -25  -2  -4    5.03    1.70
 -26   2  -4    2.26    1.40
 -26   2  -4    1.55    1.71
  27   3  -4    4.31    1.99
 -27   3   4    4.84    1.73
  27  -3  -4    2.19    2.37
 -26   3   4    0.99    2.10
 -26  -3   4    4.13    1.92
 -25   3   4    0.29    2.40
 -25   3   4   -1.23    2.33
 -25  -3   4    3.62    2.33
 -24   3   4    0.24    2.61
 -24   3   4    1.86    2.77
  24  -3  -4    0.14    2.29
 -24  -3   4    0.69    2.80
  23  -3  -4    0.80    2.64
 -23   3   4   -1.20    2.90
 -23  -3   4    2.18    3.08
 -23   3   4    1.10    2.96
 -22   3   4    2.43    3.05
 -22   3   4    3.62    3.07
  22  -3  -4   -1.35    2.95
 -22  -3   4    1.20    3.66
 -22  -3   4    2.89    3.25
 -21   3   4   25.21    4.06
 -21   3   4   31.32    4.08
  21  -3  -4   29.57    4.05
 -21  -3   4   36.64    4.82
 -21  -3   4   31.16    4.20
  20   3  -4   50.90    6.05
 -20   3   4   56.30    5.25
 -20  -3   4   66.42    5.97
  20  -3  -4   55.53    5.43
 -20   3   4   45.92    5.23
 -20  -3   4   53.96    5.37
  19   3  -4   17.88    6.07
  19  -3  -4    8.82    3.52
 -19  -3   4   10.43    3.55
  19   3  -4    2.47    4.54
 -19   3   4    7.12    3.21
 -19   3   4    6.35    3.21
 -19  -3   4    8.44    4.09
  18  -3  -4   17.83    3.81
 -18   3   4    7.45    3.36
  18   3  -4   15.20    5.38
 -18   3   4   18.33    3.58
  18  -3  -4   12.48    3.54
 -18  -3   4    9.65    4.35
  18   3  -4   21.97    6.00
  17   3  -4  319.24   19.65
  17   3  -4  271.95   19.32
 -17   3   4  263.52   18.13
 -17  -3   4  262.97   18.42
  17  -3  -4  262.80   18.46
 -17   3   4  231.96   18.13
  16   3  -4  402.17   26.99
  16  -3  -4  490.05   25.96
  16   3  -4  352.71   26.75
 -16   3   4  346.04   25.82
  16  -3  -4  368.80   26.18
 -16   3   4  374.95   25.98
  16  -3  -4  492.73   26.38
  15  -3  -4  202.58   12.76
  15  -3  -4  207.79   12.33
  15   3  -4  159.08   13.11
  15   3  -4  185.58   13.60
 -15   3   4  168.74   12.13
  15  -3  -4  167.12   12.48
  15   3  -4  171.25   13.34
 -15   3   4  170.11   12.24
  14   3  -4   83.48    7.97
  14   3  -4   87.18    8.13
  14  -3  -4   97.05    7.36
  14  -3  -4   91.68    6.87
  14   3  -4   88.62    7.81
 -14   3   4   87.15    6.52
  14  -3  -4   72.25    6.78
 -14   3   4   80.05    6.61
 -13   3   4   71.13    5.92
  13   3  -4   73.42    7.20
  13   3  -4   84.64    7.49
  13  -3  -4   80.65    6.64
  13   3  -4   71.69    6.92
  13  -3  -4   80.63    6.31
 -13   3   4   74.39    5.82
  13  -3  -4   66.53    6.09
  12   3  -4   48.94    5.69
  12   3  -4   41.06    4.70
  12   3  -4   54.70    6.05
  12  -3  -4   50.43    5.27
  12  -3  -4   52.51    4.86
 -12   3   4   46.56    4.14
  12  -3  -4   40.64    4.49
  12   3  -4   39.70    5.17
 -12   3   4   45.69    4.29
  11   3  -4    2.86    3.67
  11  -3  -4    2.47    3.49
  11   3  -4    2.05    3.25
  11  -3  -4    1.70    2.59
  11  -3  -4    2.08    3.05
 -11   3   4    1.32    2.04
  11   3  -4    3.31    2.86
 -11   3   4    2.21    2.16
  10   3  -4    7.93    3.84
 -10  -3   4    7.80    3.13
  10  -3  -4    7.07    2.56
  10  -3  -4   10.93    3.02
 -10   3   4    7.96    2.28
 -10   3   4    8.07    2.13
  10   3  -4    5.66    3.26
  10   3  -4    3.49    4.35
  10   3  -4    8.24    2.67
  10  -3  -4    9.75    3.43
   9  -3  -4  229.22   16.37
   9   3  -4  217.10   16.30
   9  -3  -4  274.77   16.33
   9  -3  -4  248.43   19.61
  -9   3   4  278.61   15.99
   9  -3  -4  235.26   16.20
  -9   3   4  281.09   16.08
   9   3  -4  217.87   16.22
   9   3  -4  261.90   16.11
   9   3  -4  228.58   16.58
   9   3  -4  237.42   16.23
  -9  -3   4  198.91   17.34
   9   3  -4  283.00   17.28
   9   3  -4  224.61   18.95
   8   3  -4  619.26   44.26
  -8  -3   4  641.22   43.29
   8  -3  -4  601.59   41.77
   8   3  -4  626.27   41.73
   8   3  -4  587.37   41.74
   8  -3  -4  700.82   41.76
   8  -3  -4  729.87   45.45
  -8   3   4  705.83   41.48
   8  -3  -4  628.82   41.73
  -8   3   4  679.37   41.54
   8   3  -4  668.76   41.77
   8   3  -4  807.04   42.73
   8   3  -4  671.53   42.11
   8   3  -4  676.05   41.63
   8  -3  -4  693.62   45.58
   7   3  -4  122.58   10.68
   7  -3  -4  118.52    8.52
  -7  -3   4  115.87   10.02
   7   3  -4  116.65   12.03
   7   3  -4  106.41    8.43
   7  -3  -4  129.15   11.61
  -7   3   4  125.81    8.09
   7  -3  -4  119.42    8.46
   7  -3  -4  134.53   12.11
   7   3  -4  123.01    8.31
   7   3  -4  119.06    8.47
   7   3  -4  136.22    9.19
   6   3  -4   65.22    8.47
   6   3  -4   48.21    4.82
   6   3  -4   60.09    6.59
  -6   3   4   66.12    4.44
   6  -3  -4   63.37    4.87
   6   3  -4   58.41    4.69
  -6   3   4   80.10    9.35
   6   3  -4   57.23    4.81
  -6  -3   4   59.45    6.46
   6  -3  -4   77.21    8.34
   6   3  -4   59.48    5.38
   5  -3  -4   52.07    4.47
  -5   3   4   62.36    8.24
   5   3  -4   37.62    3.86
   5   3  -4   37.17    6.98
   5   3  -4   43.67    4.66
   5   3  -4   45.02    3.94
   5   3  -4   52.80    3.95
  -5  -3   4   49.09    5.52
   5  -3  -4   53.64    7.04
   5   3  -4   41.59    5.31
   4  -3  -4  748.86   45.43
   4  -3  -4  731.76   42.12
   4   3  -4  629.98   44.93
   4   3  -4  667.82   41.99
   4   3  -4  611.02   41.92
   4  -3  -4  615.42   41.95
   4   3  -4  680.01   43.15
  -4  -3   4  756.66   43.76
   4  -3  -4  635.24   42.13
   4   3  -4  749.30   42.45
  -4   3   4  883.52   47.04
  -3  -3   4 1010.97   52.76
   3  -3  -4  954.31   51.00
  -3   3   4 1096.39   55.90
   3   3  -4  874.57   54.10
   3   3  -4  828.62   51.61
   3  -3  -4  851.21   51.07
   3  -3  -4  788.50   50.84
   3   3  -4  897.35   50.95
   3   3  -4  904.53   50.89
   3  -3  -4  858.34   53.98
   2   3  -4  137.90   11.73
   2  -3  -4  122.79    8.80
   2  -3  -4  119.40    8.94
  -2  -3   4  158.78   10.56
  -2   3   4  166.24   13.09
   2   3  -4  120.81    8.72
   2  -3  -4  137.32    8.90
   1  -3  -4    2.90    2.30
  -1  -3   4    4.61    3.22
   1   3  -4   -3.50    2.10
   1  -3  -4    5.41    2.45
   1   3  -4    3.07    4.46
  -1   3   4    0.99    4.96
   1  -3  -4    1.22    2.29
   1   3  -4    4.08    2.79
   0  -3  -4  121.28    8.69
   0   3   4  160.26   12.96
   0  -3  -4  121.67    8.49
   0  -3  -4  134.26    8.64
   0   3  -4  110.15    8.51
   0   3  -4  137.47    9.03
   0  -3  -4  127.05    9.13
   0  -3   4  141.17   10.15
  -1  -3  -4  839.85   53.72
  -1  -3  -4  838.32   52.88
  -1  -3  -4  855.16   52.72
   1   3   4  953.64   57.00
   1   3   4 1044.56   57.55
  -1  -3  -4  832.09   52.78
  -1  -3  -4  845.48   52.91
  -1   3  -4  824.75   52.85
  -2  -3  -4  682.22   49.85
   2  -3   4  837.33   50.25
  -2   3  -4  799.20   51.36
  -2  -3  -4  723.64   48.80
  -2  -3  -4  741.10   48.83
  -2  -3  -4  811.00   51.46
   2   3   4  938.25   53.53
  -2   3  -4  827.89   48.58
  -2  -3  -4  773.84   48.78
  -2  -3  -4  795.72   48.93
   2   3   4  849.61   52.84
  -2   3  -4  784.70   48.86
  -3  -3  -4   43.83    5.42
   3  -3   4   39.28    6.18
  -3   3  -4   44.41    6.38
  -3  -3  -4   44.19    3.73
  -3  -3  -4   41.48    3.75
  -3  -3  -4   47.35    6.70
  -3   3  -4   38.73    3.74
   3   3   4   45.33    7.69
  -3   3  -4   45.91    3.47
   3   3   4   44.44    7.10
  -4  -3  -4   56.28    6.33
  -4  -3  -4   58.71    4.56
  -4   3  -4   55.03    6.87
   4  -3   4   59.45    7.53
   4   3   4   56.62    8.61
  -4   3  -4   54.68    4.22
   4   3   4   61.40    7.94
  -4  -3  -4   65.75    7.55
  -4   3  -4   49.96    4.47
  -4   3  -4   59.45    4.02
  -4   3  -4   52.24    4.56
  -5  -3  -4  119.39   10.81
   5   3   4  127.94    8.63
   5   3   4  146.29   12.93
   5   3   4  151.23   13.72
  -5   3  -4  129.98    8.67
  -5   3  -4  121.16    8.59
  -5   3  -4  135.24    9.00
  -5   3  -4  137.83    8.56
  -5   3  -4  133.66   11.49
  -5   3  -4  128.07    8.92
   5  -3   4  144.50   12.24
   6  -3   4  742.01   45.70
  -6  -3  -4  628.14   44.38
  -6  -3  -4  743.78   42.13
  -6   3  -4  653.52   42.21
  -6   3  -4  620.50   41.89
  -6   3  -4  687.48   41.96
  -6   3  -4  642.96   41.97
  -6  -3  -4  660.26   45.14
  -6   3  -4  632.40   42.12
  -6   3  -4  615.45   44.41
  -6   3  -4  744.48   41.90
   6   3   4  712.45   46.36
  -6  -3  -4  639.45   42.07
  -6   3  -4  647.76   42.31
   6   3   4  700.57   41.97
   7   3   4  257.28   20.58
  -7   3  -4  278.98   16.36
  -7  -3  -4  236.71   19.07
  -7  -3  -4  259.02   16.39
  -7   3  -4  249.52   16.33
  -7   3  -4  248.39   16.43
  -7   3  -4  245.84   19.05
  -7  -3  -4  249.06   16.57
  -7   3  -4  261.49   16.31
  -7   3  -4  263.94   16.75
  -7  -3  -4  250.43   16.55
   7   3   4  247.27   16.40
  -8  -3  -4    7.96    2.34
  -8  -3  -4    5.97    2.67
  -8  -3  -4    9.24    1.93
  -8   3  -4    8.22    1.96
  -8   3  -4    6.45    1.97
  -8   3  -4    8.88    1.81
  -8   3  -4    8.38    2.10
  -8   3  -4    8.84    2.64
  -9  -3  -4    3.66    2.33
  -9  -3  -4    0.58    2.67
  -9  -3  -4    2.61    1.96
  -9   3  -4    2.64    1.75
  -9   3  -4    3.14    2.15
  -9   3  -4   -0.12    1.92
  -9   3  -4    0.78    2.02
  -9   3  -4    4.14    2.70
 -10   3  -4   41.72    4.00
 -10   3  -4   40.81    3.66
 -10   3  -4   39.13    3.83
 -10   3  -4   45.54    4.49
 -10   3  -4   43.12    4.01
 -10  -3  -4   45.96    4.33
 -10  -3  -4   50.87    3.75
 -10   3  -4   41.08    3.80
 -10  -3  -4   45.54    4.01
 -11  -3  -4   74.47    5.15
 -11   3  -4   59.25    5.02
 -11   3  -4   66.44    5.44
 -11   3  -4   62.27    5.22
 -11  -3  -4   71.67    5.64
 -11   3  -4   76.18    5.97
 -11   3  -4   73.71    5.33
 -11  -3  -4   70.43    5.40
 -11   3  -4   64.89    5.39
 -12  -3  -4   91.03    6.06
 -12   3  -4   71.75    5.94
 -12   3  -4   86.16    6.37
 -12   3  -4   78.70    6.25
 -12  -3  -4   87.86    6.45
 -12   3  -4   88.65    6.96
 -12  -3  -4   82.44    6.13
 -12   3  -4   81.89    6.37
 -13  -3  -4  183.97   11.21
 -13   3  -4  138.14   10.99
 -13   3  -4  163.59   11.41
 -13  -3  -4  182.04   11.39
 -13  -3  -4  171.19   11.15
 -13   3  -4  166.75   11.85
 -13   3  -4  175.44   11.34
 -14  -3  -4  385.96   23.77
 -14   3  -4  309.88   23.58
 -14   3  -4  402.58   23.88
 -14   3  -4  349.83   23.94
 -14   3  -4  379.10   24.39
 -14  -3  -4  397.31   23.90
 -14  -3  -4  401.60   23.68
 -15  -3  -4  259.52   16.75
 -15   3  -4  215.58   16.52
 -15   3  -4  244.01   16.98
 -15  -3  -4  271.88   16.60
 -15  -3  -4  296.60   16.99
 -15   3  -4  283.58   17.52
 -16  -3  -4   14.18    2.39
 -16  -3  -4   13.15    2.97
 -16   3  -4    9.24    2.31
 -16  -3  -4   12.85    3.20
 -16   3  -4   11.55    3.18
 -16   3  -4   10.06    3.98
 -17  -3  -4   10.65    2.92
 -17  -3  -4    8.26    3.42
 -17   3  -4    8.25    2.15
 -17   3  -4    8.49    3.19
 -17   3  -4   12.00    3.88
 -17  -3  -4    9.80    2.25
 -17  -3  -4    9.56    2.94
 -18  -3  -4   47.03    4.74
 -18   3  -4   44.05    4.84
 -18  -3  -4   51.69    5.11
 -18  -3  -4   57.11    4.68
 -18   3  -4   52.48    5.57
 -19   3  -4   28.70    3.83
 -19  -3  -4   31.05    4.11
 -19  -3  -4   31.08    3.61
 -19   3  -4   27.05    4.44
 -20   3  -4    5.24    3.47
 -20  -3  -4    3.68    3.03
 -20   3  -4    1.79    2.73
 -20  -3  -4    2.69    2.37
 -21   3  -4    0.30    2.61
 -21  -3  -4   -1.65    2.87
 -21  -3  -4    0.49    2.23
 -21   3  -4    0.58    3.08
 -22   3  -4    0.40    2.42
 -22  -3  -4    0.34    1.92
 -22  -3  -4   -0.86    2.60
 -22   3  -4    1.80    2.86
 -23   3  -4   -2.50    2.17
 -23  -3  -4    0.44    2.18
 -23   3  -4    1.32    2.39
 -23  -3  -4   -0.98    1.62
 -23   3  -4    1.21    2.59
 -24  -3  -4    3.18    1.86
 -24   3  -4    2.45    2.08
 -24   3  -4    1.92    2.16
 -25   3  -4    3.36    1.65
 -25   3  -4    4.96    1.83
  26  -4  -4   -0.22    2.06
 -26   4   4    1.67    1.61
 -25   4   4    1.37    1.96
 -25  -4   4    1.46    1.78
  25   4  -4    1.20    1.89
  25  -4  -4    0.48    2.65
 -24   4   4    1.62    2.29
  24  -4  -4   -1.29    3.21
 -24  -4   4   -3.63    2.32
 -23   4   4   -1.19    2.61
 -23  -4   4   -0.04    2.64
 -22   4   4    1.92    2.81
 -22  -4   4    3.19    2.88
 -21   4   4   -0.11    2.93
 -21  -4   4    3.07    3.08
  20   4  -4   18.30    5.60
 -20   4   4    6.08    3.17
  20   4  -4    1.50    4.00
 -20  -4   4    7.61    3.30
 -20   4   4    6.84    3.14
 -20  -4   4   14.58    4.10
  19   4  -4   30.38    6.14
  19   4  -4   25.95    5.37
  19  -4  -4   22.62    3.29
 -19   4   4   16.15    3.62
 -19   4   4   17.95    3.61
 -19  -4   4   29.18    4.58
 -18   4   4   73.24    6.41
  18  -4  -4   80.88    6.34
 -18  -4   4   88.19    7.10
  18   4  -4   85.52    8.15
 -18   4   4   65.41    6.42
  18   4  -4   87.26    8.59
  17   4  -4    8.01    5.57
  17   4  -4    9.30    5.12
 -17   4   4    8.18    3.23
 -17   4   4    7.98    3.24
  17  -4  -4    8.17    2.89
  16   4  -4  113.91    9.57
  16   4  -4  108.71    9.24
  16   4  -4   90.52    8.94
 -16   4   4  101.26    7.66
  16  -4  -4  103.71    7.66
 -16   4   4   90.21    7.74
  15   4  -4   20.40    5.69
  15   4  -4   23.62    5.33
  15   4  -4   21.74    5.19
 -15   4   4   15.01    3.47
 -15   4   4   20.37    3.44
  15  -4  -4   18.44    3.29
  14   4  -4   16.92    5.46
  14   4  -4   14.93    5.03
 -14   4   4    9.90    3.24
  14   4  -4   11.80    4.57
 -14   4   4   11.66    3.02
  14  -4  -4   14.57    3.13
  13   4  -4   15.28    5.38
  13   4  -4   13.23    4.56
 -13   4   4   18.83    3.50
  13   4  -4   16.72    5.13
  13  -4  -4   22.11    3.34
 -13   4   4   23.66    3.25
  12   4  -4   34.99    5.39
  12  -4  -4   38.47    4.44
  12  -4  -4   26.52    3.53
 -12   4   4   25.45    3.38
 -12   4   4   23.94    3.70
  12   4  -4   25.04    4.53
  11  -4  -4  143.86    9.36
 -11   4   4  127.90    8.78
  11   4  -4  116.44    9.14
  11   4  -4  132.09   10.33
  11   4  -4  101.07    9.51
  11  -4  -4  127.53    9.52
  10   4  -4  148.82   11.20
  10  -4  -4  161.70   10.07
 -10   4   4  140.77    9.58
  10   4  -4  131.96    9.94
  10   4  -4  128.71   10.50
  10  -4  -4  128.92   10.20
   9  -4  -4  337.91   21.85
   9  -4  -4  390.27   21.77
   9   4  -4  283.69   21.73
  -9   4   4  369.24   21.47
   9   4  -4  349.03   21.60
   9   4  -4  320.48   21.68
   9  -4  -4  300.12   21.93
   9   4  -4  316.26   21.74
   9   4  -4  321.46   22.17
   8  -4  -4  262.86   17.74
   8   4  -4  262.40   17.63
   8  -4  -4  278.79   17.61
   8   4  -4  235.75   17.61
   8  -4  -4  249.77   17.83
  -8   4   4  290.95   17.30
   8   4  -4  266.85   17.42
   8   4  -4  280.46   18.26
   8   4  -4  270.36   17.60
   7  -4  -4   79.41    7.35
   7  -4  -4   86.15    7.06
   7   4  -4   83.82    7.04
  -7   4   4   97.42    6.55
   7   4  -4   94.50    6.98
   7   4  -4   90.59    6.89
   7   4  -4  108.52    7.93
   6   4  -4   38.38    3.91
   6   4  -4   30.33    3.86
   6  -4  -4   34.09    4.41
  -6   4   4   43.75    3.43
   6   4  -4   35.05    3.75
   6   4  -4   38.83    4.89
  -5   4   4   50.51    3.81
   5   4  -4   30.42    3.96
  -5   4   4   46.73    3.58
   5   4  -4   43.60    5.03
   5  -4  -4   36.03    4.39
   5   4  -4   39.77    3.88
   5   4  -4   37.65    3.94
  -5   4   4   44.08    7.51
  -4   4   4   24.48    6.07
   4   4  -4   15.25    2.30
  -4   4   4   24.50    2.69
   4   4  -4   17.82    2.86
   4  -4  -4   17.04    3.18
  -4   4   4   21.62    2.37
   4   4  -4   17.18    2.82
   4   4  -4   18.73    2.87
   4  -4  -4   15.24    2.43
   4  -4  -4   18.04    3.42
   4   4  -4   18.75    2.74
   4   4  -4   22.22    3.91
   3   4  -4   32.59    3.45
   3  -4  -4   31.51    3.25
   3  -4  -4   34.81    3.70
   3   4  -4   29.08    3.41
  -3   4   4   36.83    3.04
   3   4  -4   27.78    6.43
  -3   4   4   37.93    3.35
   3   4  -4   33.03    3.46
  -3   4   4   46.23    7.27
   3  -4  -4   38.47    4.04
   3   4  -4   33.26    3.40
   3   4  -4   30.42    2.99
   2   4  -4   85.30    6.16
   2  -4  -4   82.23    6.00
   2   4  -4   73.60    9.04
   2  -4  -4   87.01    6.28
   2   4  -4   87.40    6.12
  -2   4   4   80.09    5.75
   2   4  -4   74.79    6.03
   2  -4  -4   79.30    6.50
  -2   4   4   81.08    6.00
  -2   4   4  106.52   10.49
   2   4  -4   80.63    5.72
   1   4  -4   11.44    2.55
   1  -4  -4   10.82    3.17
   1   4  -4   14.85    2.42
   1  -4  -4   17.44    2.91
   1  -4  -4   10.87    2.64
   1   4  -4    6.73    4.85
  -1   4   4   16.08    5.60
   1   4  -4    7.73    2.21
  -1   4   4   10.82    2.34
  -1   4   4   14.26    1.96
   1  -4  -4    9.76    2.27
   1   4  -4    8.08    2.32
   0   4   4   89.63    5.77
   0   4  -4   74.54    6.02
   0   4  -4   74.76    8.92
   0  -4  -4   94.68    6.19
   0   4  -4   74.60    5.89
   0  -4  -4   80.24    5.96
   0   4  -4   82.09    6.13
   0   4   4  104.41   10.63
   0   4  -4   69.63    5.81
   0  -4  -4   93.58    6.33
  -1  -4  -4   34.74    3.33
  -1  -4  -4   35.71    3.68
  -1   4  -4   33.52    3.27
  -1   4  -4   24.07    5.88
   1   4   4   41.22    7.35
  -1   4  -4   33.67    3.55
   1   4   4   40.20    3.05
  -1   4  -4   32.94    3.47
  -1   4  -4   31.66    3.25
   2   4   4   19.76    2.33
  -2   4  -4   16.74    2.73
  -2  -4  -4   16.75    2.88
   2   4   4   22.25    6.41
  -2  -4  -4   19.98    2.52
   2   4   4   21.24    2.23
  -2   4  -4   18.06    2.53
  -2   4  -4   20.98    3.01
   3   4   4   45.20    3.70
  -3  -4  -4   42.14    4.07
  -3  -4  -4   46.44    3.87
  -3   4  -4   44.10    3.79
  -3   4  -4   45.19    4.12
   3   4   4   45.41    3.58
  -3   4  -4   48.45    4.11
   4   4   4   38.55    3.41
  -4  -4  -4   42.16    3.86
  -4   4  -4   39.05    3.47
  -4  -4  -4   42.54    3.74
  -4   4  -4   37.28    3.89
   4   4   4   39.32    3.24
  -4   4  -4   33.93    3.74
   5   4   4   91.23    6.58
  -5   4  -4   93.82    6.94
  -5   4  -4   88.00    6.58
  -5   4  -4   93.63    6.96
   5   4   4   97.04    6.44
  -5  -4  -4   92.60    7.09
   6   4   4  269.01   16.78
   6   4   4  271.39   16.96
  -6   4  -4  254.70   16.91
  -6   4  -4  256.04   17.17
  -6   4  -4  244.59   17.15
  -6  -4  -4  275.70   17.22
  -7   4  -4  318.85   20.61
  -7   4  -4  294.41   20.82
  -7  -4  -4  324.40   20.76
  -7   4  -4  316.32   20.92
  -7  -4  -4  346.61   20.88
   7   4   4  333.70   20.71
  -8  -4  -4  128.27    8.85
  -8   4  -4  128.44    8.71
  -8  -4  -4  140.89    9.11
  -8   4  -4  122.30    9.07
   8   4   4  116.93    8.79
  -9   4  -4  115.09    8.50
  -9   4  -4  128.86    9.04
  -9  -4  -4  127.33    8.93
  -9  -4  -4  126.55    8.68
 -10  -4  -4   26.06    3.75
 -10   4  -4   23.41    2.97
 -10   4  -4   21.71    3.38
 -10  -4  -4   32.04    3.31
 -10   4  -4   24.03    3.71
 -11  -4  -4   22.84    3.61
 -11   4  -4   17.46    2.68
 -11   4  -4   14.91    3.20
 -11  -4  -4   22.20    2.90
 -11   4  -4   12.98    3.48
 -12  -4  -4   15.89    3.48
 -12   4  -4   18.04    3.62
 -12   4  -4   19.22    2.82
 -12   4  -4   12.95    3.18
 -12  -4  -4   14.64    2.75
 -13   4  -4   16.87    3.87
 -13   4  -4   22.07    2.89
 -13   4  -4   15.40    3.44
 -13  -4  -4   23.44    3.52
 -13  -4  -4   19.89    2.78
  14   4   4   90.78    7.82
 -14   4  -4   89.78    6.78
 -14   4  -4   86.50    7.16
 -14   4  -4   92.41    7.57
 -14  -4  -4  102.49    7.08
 -14  -4  -4   94.05    6.58
 -15   4  -4    6.34    2.26
 -15   4  -4    7.16    2.96
 -15   4  -4    5.70    3.39
 -15  -4  -4    6.77    2.86
 -16  -4  -4   76.84    6.07
 -16   4  -4   69.56    5.74
 -16   4  -4   72.85    6.36
 -16  -4  -4   88.92    6.14
 -16   4  -4   76.83    6.65
 -17   4  -4   19.68    3.87
 -17  -4  -4   19.22    3.24
 -17   4  -4   15.76    2.61
 -17   4  -4   19.07    3.36
 -17  -4  -4   23.60    3.17
 -18  -4  -4    8.70    2.87
 -18   4  -4    5.35    2.08
 -18   4  -4    9.38    3.02
 -18  -4  -4   12.39    3.27
 -18   4  -4    7.95    3.29
 -18  -4  -4    8.11    2.65
 -19   4  -4   -1.46    3.02
 -19  -4  -4   -0.04    2.54
 -19  -4  -4    2.36    2.87
 -19   4  -4   -3.49    2.76
 -19  -4  -4   -0.14    2.29
 -20  -4  -4    7.41    2.87
 -20  -4  -4    3.43    2.10
 -20   4  -4    5.15    3.04
 -21   4  -4   -1.10    2.57
 -21  -4  -4   -1.47    2.55
 -21   4  -4   -1.14    2.71
 -21  -4  -4    0.23    1.77
 -22  -4  -4    0.41    2.14
 -22   4  -4    2.35    2.48
 -22  -4  -4    0.78    1.36
 -22   4  -4    0.49    2.31
 -23   4  -4    0.11    1.84
 -23  -4  -4   -1.04    1.78
 -23   4  -4    1.91    2.08
 -24   4  -4    3.59    1.49
 -24   4  -4    1.86    1.69
 -25   5   4    1.80    1.34
 -24   5   4    4.58    1.59
 -24   5   4    4.76    1.89
  24  -5  -4    4.83    2.16
 -23   5   4    4.17    2.14
 -23   5   4    8.28    2.07
 -23  -5   4    4.90    2.04
  23  -5  -4    3.65    2.65
  22  -5  -4    2.67    3.03
 -22   5   4    1.66    2.32
 -22  -5   4    4.26    2.45
 -21  -5   4   -1.56    2.51
 -21   5   4    0.05    2.46
 -21   5   4   -2.12    1.57
  21  -5  -4    1.37    3.44
  20   5  -4    9.61    4.81
 -20   5   4    1.18    1.82
 -20   5   4    1.97    2.71
 -20  -5   4    4.83    2.94
  20  -5  -4   -3.55    3.77
  19   5  -4    4.81    4.86
  19   5  -4    1.91    4.39
 -19   5   4    4.15    2.85
 -19  -5   4    5.13    3.76
 -19   5   4    4.12    2.05
  19  -5  -4    2.75    4.04
  18   5  -4    6.69    5.20
  18   5  -4    5.15    4.59
 -18   5   4    5.56    2.94
  18  -5  -4    1.57    4.11
 -18   5   4    1.67    2.19
  17   5  -4   17.21    5.41
  17  -5  -4   10.80    4.49
  17   5  -4   12.78    5.26
 -17   5   4   13.08    3.15
  16   5  -4    9.86    5.44
  16   5  -4   11.08    4.72
  16   5  -4   10.14    4.78
 -16   5   4   10.64    3.11
  16  -5  -4    7.63    4.64
  15   5  -4   39.30    6.36
  15  -5  -4   33.22    5.34
  15   5  -4   29.51    5.61
 -15   5   4   40.48    4.25
  15   5  -4   35.76    5.90
  14   5  -4  180.55   12.55
  14   5  -4  157.52   12.48
  14   5  -4  144.15   11.93
 -14   5   4  165.05   10.97
  14  -5  -4  135.79   11.70
  13   5  -4  276.04   17.88
  13   5  -4  255.71   17.07
 -13   5   4  242.21   16.08
  13  -5  -4  220.20   16.78
  13   5  -4  231.52   16.66
  12   5  -4  205.13   14.14
 -12   5   4  180.75   12.22
  12  -5  -4  161.18   13.06
  12   5  -4  176.67   13.04
  11   5  -4  232.75   15.37
 -11   5   4  216.13   13.62
  11  -5  -4  180.85   14.28
  11   5  -4  179.69   14.33
  10   5  -4  111.24    9.56
  10   5  -4  131.92   10.57
 -10   5   4  132.14    8.61
  10  -5  -4  100.45    9.30
  10   5  -4  112.85    8.73
   9   5  -4   96.70    7.92
   9  -5  -4   89.21    8.37
   9   5  -4   86.45    8.02
  -9   5   4  117.10    7.53
  -9   5   4  110.66    7.71
   9   5  -4   96.43    7.70
   9   5  -4   92.46    8.61
   8   5  -4   58.49    6.10
   8   5  -4   60.25    5.86
  -8   5   4   67.89    5.64
   8   5  -4   66.71    5.68
   8   5  -4   67.03    5.67
   8  -5  -4   68.26    6.53
   8   5  -4   68.26    6.74
   7   5  -4   11.63    3.09
   7   5  -4   10.09    3.61
  -7   5   4   17.53    2.93
   7   5  -4   16.26    3.14
  -7   5   4   16.10    3.22
   7  -5  -4   19.06    4.29
   7   5  -4   16.71    4.83
   7   5  -4   12.81    3.37
   6   5  -4  135.55    9.37
  -6   5   4  132.95    9.35
   6   5  -4  124.54    9.59
  -6   5   4  144.11    9.21
   6   5  -4  135.07    9.40
   6   5  -4  125.56    9.48
   6  -5  -4  115.87    9.73
   6   5  -4  134.87   10.56
   5   5  -4  217.93   14.06
   5  -5  -4  208.79   14.44
   5   5  -4  191.69   14.13
  -5   5   4  249.66   13.90
  -5   5   4  240.76   13.94
  -5   5   4  233.07   14.08
   5   5  -4  207.07   14.13
   5  -5  -4  166.49   13.51
   5   5  -4  198.75   14.00
   5   5  -4  217.75   15.05
   4   5  -4   63.32    5.43
   4   5  -4   69.39    5.75
  -4   5   4   62.21    5.18
   4   5  -4   68.50    5.55
  -4   5   4   71.76    5.52
  -4   5   4   72.72    5.21
   4  -5  -4   71.67    6.08
   4   5  -4   74.62    7.01
   4   5  -4   66.04    5.62
   4  -5  -4   56.49    4.93
   4   5  -4   62.91    5.18
   3   5  -4    1.75    2.05
   3  -5  -4    3.01    3.49
   3   5  -4    4.08    2.79
  -3   5   4    4.14    2.30
   3  -5  -4    2.94    2.04
  -3   5   4    5.96    2.22
   3   5  -4    1.98    2.73
  -3   5   4    3.57    2.77
   3   5  -4    2.04    2.60
   3   5  -4    4.50    2.47
   2   5  -4    1.10    1.85
   2  -5  -4    4.86    3.41
   2   5  -4    0.56    2.22
   2   5  -4    6.23    2.86
   2  -5  -4   -0.77    2.92
  -2   5   4    1.56    2.73
   2   5  -4    2.29    2.57
   2  -5  -4    3.51    2.07
  -2   5   4    1.31    2.15
   2   5  -4    2.08    2.74
   1   5  -4   -0.43    1.83
   1  -5  -4    2.72    3.43
   1   5  -4    4.58    2.68
   1  -5  -4    0.65    2.78
  -1   5   4    1.62    2.06
   1   5  -4    0.31    2.54
   1  -5  -4    1.07    2.08
   1   5  -4    0.21    2.73
   1   5  -4    0.30    2.29
   0   5  -4    1.12    1.78
   0   5  -4    6.07    2.51
   0  -5  -4    2.14    2.82
   0  -5  -4    3.00    3.11
   0   5  -4    1.93    2.54
   0   5  -4    0.51    2.54
   0  -5  -4    5.35    2.14
   0   5   4    3.62    2.03
   0   5  -4   -0.46    2.64
   0   5  -4    1.53    2.31
   1   5   4    4.64    2.26
   1   5   4    7.01    2.20
  -1  -5  -4    2.60    2.79
  -1   5  -4    6.69    2.53
  -1   5  -4    4.53    2.55
  -1   5  -4    5.56    2.77
  -1   5  -4    4.93    2.44
   2   5   4   78.05    5.18
  -2   5  -4   64.67    5.47
  -2  -5  -4   67.66    5.50
  -2   5  -4   55.29    5.07
  -2   5  -4   56.99    5.10
   2   5   4   73.33    4.98
  -2  -5  -4   59.76    5.93
  -2   5  -4   49.72    5.14
   3   5   4  227.98   14.16
   3   5   4  211.85   14.00
  -3  -5  -4  202.92   14.32
  -3   5  -4  214.01   14.19
  -3   5  -4  221.19   14.42
  -3  -5  -4  220.29   14.61
  -3   5  -4  204.32   14.28
   4   5   4  141.36    9.60
  -4  -5  -4  147.07    9.86
   4   5   4  142.25    9.45
  -4   5  -4  135.44    9.64
  -4   5  -4  139.02    9.88
  -4  -5  -4  140.16   10.10
  -4   5  -4  129.90    9.74
   5   5   4   13.49    2.80
  -5  -5  -4   14.40    3.61
  -5   5  -4   13.25    3.03
  -5   5  -4   14.83    2.92
   5   5   4   12.61    2.40
  -5   5  -4   15.80    3.39
  -6  -5  -4   60.77    4.92
  -6   5  -4   62.74    5.12
  -6   5  -4   56.84    5.17
  -6   5  -4   58.27    5.12
  -6   5  -4   57.40    5.49
  -6  -5  -4   67.80    5.76
  -6  -5  -4   54.26    5.22
   6   5   4   59.95    5.09
  -7   5  -4   96.96    7.32
  -7  -5  -4  112.87    7.29
  -7   5  -4   94.31    7.74
  -7  -5  -4  107.00    7.67
  -7   5  -4   92.69    7.50
  -7  -5  -4   96.47    7.37
   7   5   4   94.99    7.36
  -8  -5  -4  126.30    8.67
  -8  -5  -4  126.71    8.26
  -8   5  -4  118.75    8.41
  -8  -5  -4  114.09    8.35
  -8   5  -4  111.93    8.57
  -8   5  -4  116.98    8.81
   8   5   4  105.11    8.45
  -9  -5  -4  224.33   13.56
  -9  -5  -4  206.21   13.83
  -9   5  -4  199.10   13.65
  -9   5  -4  195.00   13.84
  -9   5  -4  192.86   13.97
  -9  -5  -4  199.97   13.51
  -9   5  -4  212.00   14.31
 -10  -5  -4  199.98   11.98
 -10   5  -4  164.32   12.03
 -10   5  -4  168.77   12.43
 -10  -5  -4  181.91   12.29
 -10   5  -4  162.99   12.27
 -10  -5  -4  186.32   11.91
 -11  -5  -4  284.49   15.99
 -11   5  -4  235.72   16.03
 -11   5  -4  228.00   16.43
 -11   5  -4  220.33   16.26
 -11  -5  -4  241.96   15.82
 -12  -5  -4  172.83   10.44
 -12   5  -4  148.99   10.47
 -12   5  -4  144.08   10.92
 -12  -5  -4  152.81   10.61
 -12   5  -4  137.69   10.79
 -13  -5  -4   39.32    3.72
 -13   5  -4   28.74    3.60
 -13  -5  -4   41.22    3.94
 -13   5  -4   31.53    4.46
 -13   5  -4   30.73    4.15
 -14  -5  -4    8.70    2.73
  14   5   4    4.81    3.94
 -14   5  -4    8.17    2.52
 -14   5  -4    6.59    3.60
 -14   5  -4    8.41    3.12
  15   5   4   13.54    3.91
 -15   5  -4   14.60    2.65
 -15   5  -4   12.37    3.24
 -15   5  -4   13.31    3.62
 -15  -5  -4   12.72    2.88
 -16  -5  -4    1.03    2.48
 -16   5  -4    3.60    2.16
 -16   5  -4    1.59    2.78
 -16   5  -4    5.18    3.25
 -17   5  -4    2.32    2.04
 -17   5  -4    6.85    3.24
 -17   5  -4    5.08    2.73
 -17  -5  -4    4.80    2.36
 -18  -5  -4    3.17    2.72
 -18   5  -4    0.74    2.44
 -18   5  -4    1.07    2.93
 -18  -5  -4    0.98    2.04
 -19  -5  -4    3.29    2.48
 -19   5  -4    2.16    2.69
 -19   5  -4    2.93    2.29
 -19  -5  -4    1.58    1.82
 -20   5  -4    1.88    2.49
 -20  -5  -4    3.64    2.28
 -20  -5  -4    4.52    1.49
 -20   5  -4    4.11    2.01
 -21  -5  -4    2.62    1.92
 -21   5  -4    3.98    2.28
 -21   5  -4    5.18    1.79
 -22   5  -4    5.59    1.89
 -22  -5  -4    3.59    1.53
 -22   5  -4    4.37    1.48
 -23   5  -4    2.59    1.38
  22  -6  -4    3.58    1.60
 -22   6   4    1.56    1.69
  22  -6  -4    3.17    1.76
 -21  -6   4    5.96    1.86
 -21   6   4    2.84    2.01
 -21   6   4    1.69    1.86
  21  -6  -4    1.44    2.18
  20   6  -4    4.42    3.66
  20  -6  -4    2.17    2.60
 -20   6   4    1.38    2.18
 -20  -6   4    3.21    2.22
 -20   6   4    0.48    2.14
 -20   6   4    0.91    1.35
  19   6  -4    6.20    4.17
  19   6  -4    4.45    3.75
 -19   6   4   -0.66    2.36
 -19   6   4    1.49    2.41
 -19   6   4    2.48    1.67
  19  -6  -4    1.42    2.84
  18   6  -4    6.65    4.56
  18   6  -4    0.64    3.97
 -18   6   4    0.91    2.51
  18  -6  -4   -0.30    3.09
 -18  -6   4    1.28    3.29
 -18   6   4    0.61    1.86
 -18   6   4   -0.33    2.56
  17   6  -4    5.91    4.64
 -17   6   4    3.54    2.07
  17   6  -4    5.31    4.21
 -17   6   4    5.00    2.72
 -17   6   4    2.87    2.81
  17  -6  -4    4.54    3.34
  16   6  -4   39.51    5.88
  16   6  -4   33.36    5.43
  16   6  -4   32.62    5.47
 -16   6   4   43.25    4.17
 -16   6   4   31.91    4.11
 -16   6   4   38.83    3.59
  16  -6  -4   35.39    4.83
  15   6  -4   14.30    5.13
  15   6  -4   17.51    4.83
 -15   6   4   15.55    2.71
  15   6  -4   12.44    4.73
 -15   6   4   17.59    3.23
 -15   6   4   14.87    3.41
  15  -6  -4   13.39    4.05
  14   6  -4   58.80    6.60
  14   6  -4   43.77    6.05
  14   6  -4   50.32    6.39
 -14   6   4   46.43    4.63
 -14   6   4   44.56    4.79
 -14   6   4   46.31    4.27
  14  -6  -4   44.95    5.46
  13   6  -4   78.94    7.81
  13   6  -4   70.56    7.53
 -13   6   4   79.49    6.26
  13  -6  -4   63.19    6.81
  13   6  -4   73.62    8.00
 -13   6   4   83.33    5.98
 -13   6   4   70.82    6.31
 -12   6   4  177.38   12.19
 -12   6   4  164.28   12.25
  12   6  -4  172.17   12.85
  12   6  -4  209.11   14.13
 -12   6   4  189.28   12.05
  12  -6  -4  163.40   12.68
  11   6  -4   28.08    6.15
  11  -6  -4   18.70    4.49
 -11   6   4   23.48    3.60
 -11   6   4   26.56    3.89
 -11   6   4   30.08    3.45
  11   6  -4   19.66    4.71
  10   6  -4   12.21    5.20
  10  -6  -4    5.77    3.90
 -10   6   4   19.11    3.25
 -10   6   4   17.80    3.54
 -10   6   4   21.03    3.11
  10   6  -4   11.52    4.51
   9  -6  -4    4.60    3.86
   9   6  -4   -3.41    4.10
  -9   6   4    3.13    2.72
  -9   6   4    3.78    2.76
  -9   6   4    3.87    3.20
   9   6  -4   -1.09    4.33
   8   6  -4    7.94    4.13
  -8   6   4   20.36    3.11
  -8   6   4   20.87    3.34
  -8   6   4   18.47    3.62
   8  -6  -4   14.87    4.13
   8   6  -4   17.05    3.20
   7   6  -4   74.30    6.99
   7  -6  -4   81.80    7.15
  -7   6   4   83.13    6.46
  -7   6   4   84.05    6.72
   7   6  -4   78.09    6.81
   7   6  -4   80.46    6.46
   7   6  -4   84.07    8.03
   6   6  -4   52.57    5.91
  -6   6   4   63.33    5.35
  -6   6   4   63.93    5.69
   6   6  -4   68.74    5.51
   6   6  -4   57.44    5.73
   6   6  -4   66.96    7.23
   6  -6  -4   65.21    6.21
   6   6  -4   57.10    5.27
   5   6  -4   73.25    6.87
   5  -6  -4   82.79    7.18
  -5   6   4   96.38    6.91
   5   6  -4   85.51    6.57
   5   6  -4   91.35    8.35
   5   6  -4   70.53    6.37
  -5   6   4   90.16    6.49
   5   6  -4   74.55    6.71
   4   6  -4   28.63    3.73
   4   6  -4   31.22    4.41
   4  -6  -4   26.65    4.37
  -4   6   4   34.73    4.34
   4   6  -4   36.29    3.91
  -4   6   4   32.90    3.66
   4   6  -4   29.74    4.17
   4  -6  -4   32.70    4.82
   4   6  -4   35.19    5.90
   3  -6  -4  103.03    8.21
   3   6  -4   99.51    8.07
  -3   6   4  120.36    7.77
   3   6  -4  113.11    7.92
   3  -6  -4  112.14    8.52
   3   6  -4   92.68    7.71
   3   6  -4  102.26    8.06
  -3   6   4  116.71    8.15
   3   6  -4  119.55    9.54
   3   6  -4   90.24    7.53
  -2   6   4   79.72    6.04
   2  -6  -4   70.41    6.53
   2   6  -4   75.19    6.47
   2   6  -4   80.58    6.27
   2   6  -4   91.10    6.62
   2   6  -4   74.29    6.15
   2   6  -4   68.14    5.89
  -1   6   4  766.90   44.40
   1   6  -4  668.26   44.17
   1  -6  -4  680.26   44.59
   1   6  -4  674.61   44.47
   1   6  -4  653.84   44.44
   1   6  -4  737.78   44.46
   1   6  -4  669.03   44.34
  -1   6   4  779.37   44.31
   0   6  -4  115.15    7.35
   0  -6  -4   82.67    7.19
   0   6   4   77.04    6.78
   0   6  -4   94.40    7.08
   0   6   4   75.28    6.65
   0   6  -4   98.28    7.15
   0   6  -4  106.33    7.42
   0   6  -4   89.92    6.59
  -1   6  -4   97.25    7.17
   1   6   4  116.24    7.63
  -1   6  -4   94.22    7.72
  -1  -6  -4   98.28    7.77
  -1   6  -4   98.63    7.66
  -1  -6  -4  102.42    8.25
  -1   6  -4   99.65    7.66
   1   6   4  121.43    7.53
  -1   6  -4   89.11    7.47
  -2   6  -4   27.99    3.00
   2   6   4   32.11    3.65
  -2  -6  -4   25.98    4.58
  -2   6  -4   27.20    3.98
  -2   6  -4   26.39    3.54
  -2  -6  -4   25.88    3.68
  -2   6  -4   28.96    3.89
   2   6   4   31.00    3.47
  -2   6  -4   25.46    3.47
  -2   6  -4   30.84    3.68
   3   6   4   81.97    6.26
  -3  -6  -4   73.73    6.34
  -3   6  -4   78.99    6.19
  -3   6  -4   75.30    6.32
  -3   6  -4   82.09    6.31
  -3   6  -4   82.34    6.53
   3   6   4   82.86    6.08
  -3  -6  -4   73.73    6.88
  -3   6  -4   72.03    6.13
   4   6   4   60.29    5.06
  -4   6  -4   51.54    4.77
  -4   6  -4   55.42    5.31
   4   6   4   59.01    4.84
  -4  -6  -4   57.19    5.67
  -4   6  -4   51.74    4.85
  -4   6  -4   56.42    5.00
  -4   6  -4   61.97    5.26
   5   6   4   76.06    6.18
  -5   6  -4   77.54    6.16
  -5   6  -4   80.30    6.36
  -5   6  -4   80.86    6.50
  -5  -6  -4   84.24    6.70
  -5   6  -4   70.75    6.03
  -5  -6  -4   72.93    5.95
   6   6   4   19.37    3.14
  -6  -6  -4   14.11    3.00
  -6  -6  -4   19.16    3.64
  -6  -6  -4   13.82    2.79
  -6   6  -4   17.42    3.38
  -6   6  -4   14.65    3.43
  -6   6  -4   13.97    2.89
   7   6   4   -2.39    2.75
  -7  -6  -4    4.63    3.17
  -7   6  -4    2.41    3.05
  -7  -6  -4    2.51    2.34
  -7   6  -4    3.06    2.90
  -7  -6  -4    3.24    2.39
  -7   6  -4    0.56    2.37
  -7   6  -4   -0.18    3.96
  -8  -6  -4   13.65    2.54
  -8  -6  -4   12.20    3.49
  -8  -6  -4   15.77    2.63
  -8   6  -4   15.10    3.20
  -8   6  -4    8.46    3.22
  -8   6  -4   13.41    2.84
  -8   6  -4   16.31    4.05
  -9  -6  -4   20.64    3.62
  -9  -6  -4   29.61    3.14
   9   6   4   24.29    3.26
  -9   6  -4   23.40    3.86
  -9   6  -4   23.12    3.59
  -9   6  -4   21.12    3.26
  -9   6  -4   25.46    4.28
 -10   6  -4  158.50   12.05
 -10   6  -4  145.50   11.48
 -10   6  -4  148.84   11.58
 -10  -6  -4  183.20   11.65
 -10   6  -4  167.77   11.90
 -11  -6  -4   80.64    5.51
 -11   6  -4   69.07    5.90
 -11  -6  -4   70.91    5.77
 -11   6  -4   61.73    5.59
 -11   6  -4   64.37    6.14
 -12   6  -4   37.67    4.11
 -12  -6  -4   54.33    4.07
 -12   6  -4   38.20    4.39
 -12  -6  -4   49.14    4.32
 -12   6  -4   38.84    4.74
 -13  -6  -4   15.75    2.89
 -13  -6  -4   16.49    2.67
 -13   6  -4   13.86    3.17
 -13   6  -4   14.13    3.50
 -13   6  -4   15.47    2.76
 -14   6  -4   32.69    3.83
 -14  -6  -4   36.28    3.56
  14   6   4   38.02    4.82
 -14   6  -4   36.00    4.32
 -14   6  -4   32.52    3.56
 -14  -6  -4   35.59    3.62
 -15   6  -4    3.03    2.96
 -15  -6  -4    2.52    2.32
  15   6   4    0.88    3.30
 -15   6  -4    2.19    2.57
 -15   6  -4    4.47    2.18
 -15  -6  -4    3.66    2.22
 -16  -6  -4   -0.21    2.14
 -16   6  -4    2.27    2.46
 -16   6  -4    0.99    2.66
 -16   6  -4    1.53    1.89
 -16  -6  -4   -0.22    1.88
 -17  -6  -4    2.07    2.01
 -17   6  -4    2.85    2.26
 -17   6  -4   -1.76    2.53
 -17  -6  -4    1.58    1.68
 -18   6  -4    0.54    1.98
 -18  -6  -4    2.84    2.12
 -18   6  -4   -0.46    2.28
 -19  -6  -4    1.21    1.78
 -19   6  -4    2.46    1.70
 -19   6  -4    2.47    1.99
 -20   6  -4    3.18    1.69
 -20  -6  -4    2.65    1.41
 -21   6  -4    2.27    1.26
  20  -7  -4   11.53    1.75
  19  -7  -4    6.77    2.01
 -19   7   4    3.35    1.60
  18   7  -4    9.48    3.10
  18   7  -4    5.34    3.07
  18  -7  -4    6.25    2.33
 -18   7   4    2.97    1.93
 -18  -7   4    5.98    1.83
 -18   7   4    2.09    1.88
  18  -7  -4    5.31    1.91
 -18   7   4    4.22    1.38
  17   7  -4    5.69    3.42
 -17   7   4   -0.26    2.09
  17   7  -4    5.05    3.45
  17  -7  -4    2.51    2.45
 -17   7   4    1.99    2.12
 -17  -7   4    6.24    2.71
  17  -7  -4    1.49    2.11
 -17   7   4    0.95    1.55
  16   7  -4    1.98    3.74
  16   7  -4    5.53    3.65
 -16   7   4    4.02    2.24
 -16   7   4    3.41    2.39
  16  -7  -4    5.88    2.49
 -16   7   4    3.10    1.77
  15   7  -4    4.15    4.01
  15   7  -4    7.90    3.93
  15   7  -4    3.59    3.89
 -15   7   4    7.57    2.52
 -15   7   4    6.95    2.04
  15  -7  -4    5.60    2.67
 -15   7   4    4.63    2.57
  14   7  -4   12.84    4.51
  14   7  -4   15.13    4.44
  14   7  -4   14.51    4.21
 -14   7   4   21.32    3.05
 -14   7   4   13.75    3.08
 -14   7   4   15.29    2.51
  14  -7  -4   13.94    3.13
  13   7  -4   -1.37    4.21
  13   7  -4    7.52    4.38
 -13   7   4    5.33    2.66
 -13   7   4    2.05    2.84
 -13   7   4    1.98    2.26
  13  -7  -4    0.80    2.80
  12   7  -4   24.25    4.98
  12   7  -4   23.33    5.11
 -12   7   4   18.82    3.26
 -12   7   4   26.65    3.10
  12  -7  -4   19.40    3.67
 -12   7   4   20.63    3.55
  11   7  -4  141.74   11.22
 -11   7   4  127.49    9.60
 -11   7   4  154.77    9.42
  11  -7  -4  124.90    9.67
  11   7  -4  114.01   10.05
 -10   7   4   39.55    4.60
  10   7  -4   46.17    6.66
  10   7  -4   33.51    5.32
  10   7  -4   43.67    5.39
 -10   7   4   46.17    4.16
  10  -7  -4   40.21    4.70
   9   7  -4   32.07    6.23
   9   7  -4   27.40    4.85
   9  -7  -4   31.16    4.53
  -9   7   4   39.12    4.36
  -9   7   4   44.34    3.86
   9  -7  -4   27.73    4.32
   9   7  -4   31.01    5.40
   8   7  -4    0.86    3.86
   8  -7  -4    4.56    3.46
  -8   7   4    9.88    3.31
  -8   7   4    8.88    2.71
   8  -7  -4   12.08    3.53
   8   7  -4    6.68    4.48
   7   7  -4    4.23    3.65
   7  -7  -4    4.04    3.33
  -7   7   4    4.28    3.19
   7  -7  -4    6.03    3.40
   7   7  -4    4.86    4.50
   6   7  -4    2.00    3.53
   6  -7  -4    4.15    3.39
   6   7  -4    5.42    3.05
   6   7  -4    1.66    4.74
   5   7  -4   37.64    4.27
   5  -7  -4   33.07    4.47
   5   7  -4   33.20    4.70
   5   7  -4   35.17    6.08
  -4   7   4  155.54    9.72
   4  -7  -4  124.40    9.82
   4   7  -4  110.07    9.83
  -4   7   4  151.51    9.57
   4   7  -4  127.17    9.72
   4   7  -4  126.89   10.95
  -3   7   4  265.63   16.36
   3  -7  -4  218.79   16.43
   3   7  -4  218.77   16.47
  -3   7   4  260.74   16.24
   3   7  -4  246.81   16.47
   3   7  -4  265.28   17.66
  -2   7   4  399.14   24.27
   2   7  -4  392.21   24.18
   2  -7  -4  344.65   24.33
   2   7  -4  336.28   24.33
   2   7  -4  375.11   24.38
  -2   7   4  395.34   24.16
  -1   7   4   32.31    4.42
   1   7  -4   61.11    5.04
   1  -7  -4   54.00    5.66
   1  -7  -4   36.74    4.55
   1   7  -4   52.64    4.90
   1   7  -4   48.09    4.32
  -1   7   4   33.44    4.31
   1   7  -4   35.11    3.98
   0   7   4  412.48   23.34
   0   7  -4  374.38   23.16
   0   7  -4  309.09   23.20
   0   7  -4  337.18   23.28
   0   7   4  395.77   23.20
   0  -7  -4  347.09   23.28
   0  -7  -4  380.90   23.60
   0   7  -4  395.49   24.53
   0   7  -4  321.68   22.93
   1   7   4  258.24   15.87
  -1  -7  -4  229.88   16.10
  -1  -7  -4  228.52   15.83
  -1   7  -4  216.65   15.80
  -1   7  -4  244.19   15.70
  -1   7  -4  258.21   16.01
   1   7   4  239.71   15.69
  -1   7  -4  212.90   15.44
   2   7   4  133.79    9.32
  -2   7  -4  138.73    9.17
  -2  -7  -4  116.73    8.94
  -2  -7  -4  132.79    9.75
  -2   7  -4  131.76    9.31
  -2   7  -4  140.41    9.48
   2   7   4  116.35    9.09
  -2   7  -4  124.37    8.88
   3   7   4   35.81    4.03
  -3  -7  -4   34.44    3.62
  -3  -7  -4   42.48    4.74
  -3   7  -4   38.75    3.71
  -3   7  -4   31.27    3.81
  -3   7  -4   36.91    4.20
  -3   7  -4   43.72    6.07
   4   7   4    0.29    2.74
  -4  -7  -4    8.97    3.42
  -4  -7  -4    2.13    2.23
  -4   7  -4    4.77    2.37
  -4   7  -4    6.19    2.25
  -4   7  -4    2.97    2.82
  -4  -7  -4    0.72    2.46
  -4   7  -4    6.52    4.62
   5   7   4    6.56    2.84
  -5  -7  -4    6.16    2.42
  -5  -7  -4    3.94    3.26
  -5  -7  -4    4.77    2.24
  -5   7  -4    6.83    2.19
  -5   7  -4    4.02    2.98
  -5   7  -4    6.11    2.90
  -5   7  -4   12.05    4.51
   6   7   4    8.02    3.06
  -6  -7  -4   16.15    3.35
  -6  -7  -4    8.80    2.22
  -6   7  -4    6.74    3.04
  -6   7  -4    6.59    2.98
  -6   7  -4    5.71    2.16
  -6   7  -4   10.85    4.41
  -7  -7  -4   40.82    3.46
   7   7   4   35.10    3.97
  -7   7  -4   33.62    4.18
  -7   7  -4   35.59    4.12
  -7  -7  -4   31.81    4.08
  -7   7  -4   31.97    5.20
  -8   7  -4   39.93    5.18
  -8  -7  -4   46.98    3.63
   8   7   4   40.17    4.08
  -8   7  -4   29.30    4.13
  -8   7  -4   34.41    4.21
  -8  -7  -4   41.48    4.28
  -9  -7  -4  146.11    8.46
   9   7   4  108.92    8.60
  -9   7  -4  109.61    8.77
  -9   7  -4  115.74    8.86
  -9  -7  -4  123.06    8.70
  -9   7  -4  131.32    9.57
 -10  -7  -4   18.57    3.05
 -10  -7  -4   23.97    2.67
 -10   7  -4   22.98    3.39
 -10   7  -4   16.95    3.30
 -10   7  -4   23.42    3.93
 -11  -7  -4    1.50    2.25
 -11  -7  -4    2.36    1.91
 -11   7  -4    1.47    2.64
 -11   7  -4    6.14    2.71
 -12  -7  -4   14.63    2.26
 -12  -7  -4   14.62    2.40
 -12   7  -4   10.31    2.73
 -12   7  -4   11.74    2.81
 -13  -7  -4    4.38    1.99
  13   7   4    3.93    3.23
 -13  -7  -4    4.83    1.94
 -13   7  -4    4.58    2.38
 -13   7  -4    4.24    2.48
  14   7   4    4.52    2.83
 -14  -7  -4    4.14    1.81
 -14   7  -4    2.72    2.17
 -14   7  -4    5.16    2.32
 -14  -7  -4    3.22    1.62
 -15  -7  -4    2.13    1.64
 -15   7  -4    2.03    1.95
 -15   7  -4    0.04    1.99
 -16  -7  -4    4.03    1.56
 -16   7  -4    4.43    1.89
 -16   7  -4    2.65    1.70
 -17   7  -4    3.70    1.46
 -17   7  -4    6.68    1.67
 -17  -7  -4    5.77    1.53
 -17   8   4    0.22    0.98
 -16   8   4    1.14    1.29
  16   8  -4    5.89    2.11
  16   8  -4    0.82    2.20
 -16  -8   4    1.23    1.65
 -15   8   4    4.00    1.54
  15   8  -4    5.13    2.49
  15   8  -4    2.62    2.55
  15  -8  -4    3.41    1.93
 -15   8   4   -0.06    1.28
 -14   8   4    3.63    1.82
  14   8  -4    8.37    2.83
  14   8  -4   10.30    2.92
  14   8  -4    7.35    3.05
  14  -8  -4    6.25    2.21
 -14   8   4    6.33    1.63
  13   8  -4   11.70    3.28
  13   8  -4   14.96    3.52
  13  -8  -4   15.85    2.68
 -13   8   4   13.04    2.10
  12   8  -4   39.75    4.57
  12   8  -4   41.87    5.02
  12  -8  -4   43.49    4.03
 -12   8   4   40.67    3.57
  11   8  -4    5.46    3.47
  11  -8  -4   13.49    2.85
 -11   8   4   13.79    2.33
  11   8  -4    5.28    3.90
  10   8  -4   27.40    4.21
  10   8  -4   31.33    4.95
  10  -8  -4   30.26    3.62
  10   8  -4   26.49    4.15
 -10   8   4   34.66    3.22
  10   8  -4   25.19    4.21
  -9   8   4   30.33    3.43
   9   8  -4   27.69    4.22
   9  -8  -4   25.78    3.56
  -9   8   4   34.00    3.31
   9   8  -4   25.76    4.50
  -8   8   4   14.87    2.84
   8   8  -4   13.81    3.62
   8  -8  -4   15.79    3.09
  -8   8   4   16.13    2.75
   8   8  -4   15.15    4.10
  -7   8   4   -0.09    2.41
   7   8  -4    0.85    3.29
   7  -8  -4    1.23    2.62
   7   8  -4   -1.32    3.88
  -6   8   4   13.37    2.73
   6   8  -4   11.96    4.41
   6   8  -4    7.32    3.43
   6  -8  -4   11.20    2.92
  -5   8   4    6.04    2.65
   5  -8  -4    3.07    3.60
   5  -8  -4    5.18    2.68
   5   8  -4    1.90    3.18
   5   8  -4    9.70    4.63
  -4   8   4    7.96    2.63
   4  -8  -4    6.21    3.46
   4  -8  -4    5.86    2.60
   4   8  -4    3.67    3.15
  -4   8   4    5.84    2.64
   4   8  -4    4.62    4.41
  -3   8   4    1.78    2.45
   3  -8  -4    0.11    3.36
   3  -8  -4    1.24    2.37
   3   8  -4   -4.37    3.19
  -3   8   4    0.18    2.46
   3   8  -4    0.75    4.57
   2  -8  -4    7.36    3.43
   2  -8  -4    2.59    1.89
   2  -8  -4    8.43    2.53
   2   8  -4    4.16    2.96
   2   8  -4    5.78    2.53
  -2   8   4    8.40    2.68
  -2   8   4    9.97    2.56
  -1   8   4   61.31    4.96
   1   8  -4   53.79    4.75
   1  -8  -4   51.02    4.28
   1  -8  -4   57.38    4.74
   1   8  -4   46.72    4.98
   1  -8  -4   68.46    5.41
   0   8   4    7.92    2.71
   0  -8  -4    8.80    3.29
   0  -8  -4    4.75    1.93
   0   8  -4   10.98    2.96
   0   8  -4    8.11    2.65
  -1  -8  -4    3.87    2.98
   1   8   4   -1.53    2.60
  -1  -8  -4   -0.55    1.77
  -1   8  -4    1.52    2.56
  -1   8  -4    0.83    2.34
  -1   8  -4    2.82    4.46
   2   8   4    3.50    2.57
  -2  -8  -4    3.85    2.05
  -2  -8  -4    7.35    3.07
  -2  -8  -4    5.51    1.83
  -2   8  -4    3.68    2.42
  -2   8  -4    3.81    2.37
  -2   8  -4   10.44    4.37
   3   8   4   -0.10    2.47
  -3  -8  -4    5.18    2.93
  -3  -8  -4    4.13    1.73
  -3   8  -4   -1.17    2.22
  -3   8  -4    4.66    2.41
  -3   8  -4    5.76    4.42
   4   8   4   12.86    2.85
  -4  -8  -4   16.03    2.07
  -4  -8  -4   14.15    2.97
  -4   8  -4   11.00    2.61
  -4   8  -4   16.89    4.56
  -5  -8  -4   -1.97    2.62
  -5  -8  -4    3.70    1.61
   5   8   4    6.24    2.75
  -5   8  -4    1.08    2.21
  -5   8  -4    4.94    3.88
  -6  -8  -4   19.07    2.12
   6   8   4   17.00    2.91
  -6  -8  -4   14.62    2.83
  -6   8  -4   16.91    2.70
  -6   8  -4   15.94    4.12
  -7  -8  -4   29.41    2.64
   7   8   4   27.22    3.27
  -7  -8  -4   30.88    3.22
  -7   8  -4   23.84    3.07
  -7   8  -4   32.23    4.49
  -8  -8  -4   31.10    2.55
  -8   8  -4   22.89    2.95
   8   8   4   21.77    2.98
  -8  -8  -4   27.54    2.95
  -8   8  -4   33.31    4.20
  -9  -8  -4   11.38    2.08
  -9  -8  -4   11.69    1.80
  -9   8  -4    8.27    2.15
  -9   8  -4   11.58    3.18
 -10  -8  -4   39.42    3.03
 -10   8  -4   35.04    3.29
 -10  -8  -4   36.08    3.10
 -11  -8  -4    9.09    1.53
 -11  -8  -4   12.00    1.67
 -11   8  -4   11.48    1.96
  12   8   4    4.19    2.30
 -12  -8  -4    7.46    1.38
 -12   8  -4    3.38    1.57
 -13  -8  -4    2.07    1.11
  11   9  -4   38.17    3.57
  11   9  -4   39.48    3.52
  10   9  -4   14.08    2.80
  10  -9  -4   15.95    1.71
  10   9  -4   13.63    2.49
   9   9  -4    5.51    2.75
   9  -9  -4    5.30    1.39
   9   9  -4    3.46    2.23
  -8   9   4    2.87    1.62
   8  -9  -4   -0.03    2.03
   8  -9  -4    4.76    1.45
   8   9  -4    3.23    2.27
  -7   9   4    2.95    1.67
   7  -9  -4    2.68    2.09
   7   9  -4    2.24    2.20
   7   9  -4   -1.13    2.48
  -6   9   4    1.40    1.67
   6   9  -4   -0.55    2.97
   6  -9  -4    0.33    2.16
   6   9  -4   -0.61    2.21
   6   9  -4    0.48    2.70
  -5   9   4    3.61    1.87
   5   9  -4    3.67    3.11
   5  -9  -4    3.73    2.27
   5   9  -4    3.19    2.27
   5   9  -4    0.57    3.06
  -4   9   4   10.74    2.07
   4  -9  -4   11.72    2.49
   4   9  -4    9.14    3.27
   4   9  -4    7.88    2.44
   4   9  -4    5.25    3.30
  -3   9   4   16.42    2.31
   3   9  -4   13.83    3.53
   3  -9  -4   16.02    2.58
   3   9  -4   13.76    2.64
   3   9  -4   16.41    3.62
  -2   9   4   20.92    2.56
   2   9  -4   17.70    3.79
   2  -9  -4   22.48    2.75
   2   9  -4   21.93    3.72
   2   9  -4   17.38    2.65
  -1   9   4    4.26    2.07
   1  -9  -4    5.72    2.18
   1   9  -4    5.28    3.10
   1   9  -4    3.38    1.95
   0   9   4   19.95    2.63
   0   9  -4   21.64    3.67
   0   9   4   25.26    2.82
   0   9  -4   15.29    2.34
   0  -9  -4   25.99    2.68
   1   9   4   14.88    2.41
  -1   9  -4   18.39    3.36
  -1  -9  -4   18.42    2.36
   1   9   4   16.58    2.64
  -1   9  -4   16.65    3.67
  -2  -9  -4    9.85    2.12
  -2   9  -4   11.66    2.97
   2   9   4   10.75    2.31
  -2   9  -4   11.58    3.41
  -3  -9  -4    2.79    1.68
  -3   9  -4    2.98    2.34
   3   9   4    3.07    1.99
  -3   9  -4    0.59    2.98
  -4  -9  -4    0.23    1.48
   4   9   4    2.17    1.87
  -4   9  -4   -1.65    2.74
  -5  -9  -4    3.04    1.33
   5   9   4    1.07    1.69
  -5   9  -4    0.15    2.57
  -6  -9  -4    3.57    1.16
  -6   9  -4    2.31    2.34
  -7   9  -4    1.82    2.07
 -28   0   5    0.67    1.62
  28   0  -5    0.87    2.09
 -27   0   5    3.25    2.14
  27   0  -5    0.36    2.66
 -26   0   5   -2.39    2.63
  26   0  -5    1.49    2.98
 -25   0   5   -3.68    2.94
 -25   0   5   -0.75    2.37
  25   0  -5   -1.23    3.66
 -24   0   5    1.01    3.14
  24   0  -5   -1.44    4.01
 -24   0   5    1.11    2.62
 -23   0   5    1.64    3.30
 -23   0   5    1.22    2.76
 -22   0   5    1.57    2.82
 -22   0   5    2.48    3.34
  21   0  -5    0.97    3.77
 -21   0   5   -2.35    2.85
 -21   0   5    0.06    3.33
  20   0  -5   -0.64    4.13
 -20   0   5    2.00    2.87
 -20   0   5    2.91    3.30
  19   0  -5   -6.31    4.73
 -19   0   5    1.16    2.88
 -19   0   5    4.38    3.29
  18   0  -5   10.43    4.81
 -18   0   5    2.60    2.89
 -18   0   5    5.06    3.20
  17   0  -5   11.06    4.87
 -17   0   5    5.23    2.76
 -17   0   5    5.29    3.11
 -16   0   5   -1.07    3.07
  16   0  -5    3.05    3.42
 -16   0   5   -3.42    2.67
  15   0  -5    2.92    4.54
  15   0  -5   -1.92    3.64
 -15   0   5   -3.26    2.52
 -15   0   5   -1.81    3.01
  14   0  -5    3.21    4.57
  14   0  -5   -3.19    3.56
 -14   0   5   -0.91    2.77
  13   0  -5   -2.23    4.51
  13   0  -5   -7.31    3.70
 -13   0   5   -0.34    2.42
  12   0  -5    0.14    4.16
  12   0  -5    6.70    3.08
 -12   0   5   -0.90    2.19
  11   0  -5    0.34    3.89
 -11   0   5    1.67    4.47
  11   0  -5    4.92    2.93
  11   0  -5    0.30    4.85
 -11   0   5   -0.13    1.99
  10   0  -5   -3.82    3.95
 -10   0   5    2.25    4.56
  10   0  -5   -2.24    4.67
  10   0  -5    0.47    2.74
 -10   0   5    0.45    1.81
  10   0  -5    1.59    2.58
  10   0  -5    0.98    2.01
   9   0  -5   -4.43    3.87
  -9   0   5    2.78    4.57
   9   0  -5    5.96    4.77
   9   0  -5    1.93    2.71
   9   0  -5    0.19    1.81
  -8   0   5    1.23    4.43
   8   0  -5   -0.24    4.23
   8   0  -5    2.00    2.72
   7   0  -5   -4.07    3.51
  -7   0   5   -0.20    4.56
   7   0  -5    0.45    4.36
   7   0  -5   -0.56    2.63
   7   0  -5    1.26    2.11
   6   0  -5   -0.82    4.10
   6   0  -5   -0.04    2.26
   5   0  -5    4.16    4.34
  -5   0   5    8.23    5.28
   4   0  -5    1.61    4.25
  -4   0   5    4.79    4.90
  -4   0   5    0.44    4.70
  -4   0   5   -0.69    3.47
  -3   0   5    0.10    3.03
   3   0  -5    2.55    4.19
  -3   0   5    1.65    3.38
  -3   0   5   -1.65    4.50
  -2   0   5    0.55    3.91
  -2   0   5    3.28    3.32
  -2   0   5    1.18    4.33
  -2   0   5    5.87    3.55
  -1   0   5   -1.17    3.99
  -1   0   5    2.07    3.47
  -1   0   5    1.78    3.40
  -1   0   5    0.76    4.15
   0   0   5   -0.12    3.00
   0   0   5    4.28    3.48
   0   0   5   -0.94    3.75
   0   0   5   -0.16    3.25
   1   0   5    0.33    2.98
   1   0   5   -1.25    3.26
   1   0   5    2.32    3.83
   1   0   5   -1.68    3.65
   2   0   5    0.41    3.35
   2   0   5    0.78    2.94
   2   0   5   -0.98    3.76
   2   0   5   -2.31    3.87
   3   0   5    3.13    3.81
   3   0   5    0.09    2.63
   3   0   5    1.81    3.65
   3   0   5    0.92    3.85
  -4   0  -5    1.24    1.61
   4   0   5    2.13    2.36
   4   0   5    1.07    3.56
   4   0   5    1.66    3.88
  -5   0  -5    1.29    1.66
  -5   0  -5    1.08    1.50
   5   0   5    1.25    4.05
   5   0   5    1.99    2.13
   5   0   5    2.70    3.78
  -6   0  -5   -0.29    1.79
  -6   0  -5    0.92    1.57
   6   0   5   -1.93    4.54
  -6   0  -5    2.33    1.90
   7   0   5    0.62    4.46
  -7   0  -5   -0.06    1.85
  -7   0  -5   -0.08    1.68
  -8   0  -5    0.74    1.85
  -9   0  -5   -0.37    1.18
  -9   0  -5    0.98    1.97
 -10   0  -5    0.72    1.36
 -10   0  -5    0.55    2.07
 -11   0  -5   -0.05    1.51
 -11   0  -5   -0.28    2.37
 -11   0  -5    1.29    2.24
 -12   0  -5    0.58    1.72
 -12   0  -5   -1.86    2.25
 -12   0  -5    1.48    2.71
 -12   0  -5    4.26    2.52
 -13   0  -5    0.13    1.76
 -13   0  -5    1.30    2.73
 -13   0  -5   -1.54    2.42
 -13   0  -5    1.07    2.63
 -14   0  -5    0.77    2.84
 -14   0  -5   -1.85    2.63
 -15   0  -5    0.09    2.52
 -15   0  -5   -2.27    2.92
 -16   0  -5    0.74    2.63
 -16   0  -5   -2.23    2.92
 -17   0  -5    2.00    2.62
 -17   0  -5   -3.86    3.10
 -17   0  -5    0.39    2.80
 -18   0  -5    0.04    2.70
 -18   0  -5   -1.30    2.66
 -18   0  -5   -2.24    2.85
 -18   0  -5    0.74    3.11
 -19   0  -5   -0.15    2.58
 -19   0  -5    0.21    2.68
 -19   0  -5    0.18    3.05
 -19   0  -5    1.40    2.69
 -20   0  -5    2.42    2.40
 -20   0  -5   -0.40    2.60
 -20   0  -5    0.75    2.89
 -20   0  -5   -0.08    2.47
 -21   0  -5    2.75    2.83
 -21   0  -5    3.01    2.52
 -21   0  -5    3.44    2.11
 -21   0  -5    6.59    3.31
 -22   0  -5   -1.54    2.29
 -22   0  -5   -2.81    2.57
 -22   0  -5    3.15    3.08
 -23   0  -5   -3.09    2.02
 -23   0  -5    0.75    2.67
 -24   0  -5   -0.59    2.28
 -25   0  -5    0.61    1.82
 -26   0  -5    0.23    1.32
  28  -1  -5    1.68    1.78
 -28  -1   5    1.41    1.65
 -28   1   5   -0.89    1.63
 -27   1   5    1.28    1.98
 -27  -1   5   -1.95    2.16
  27  -1  -5    0.09    2.35
  26   1  -5   -1.71    3.10
  26  -1  -5    5.23    2.97
 -26   1   5    3.90    2.45
 -26  -1   5   -3.68    2.57
  25   1  -5    2.76    3.55
 -25   1   5    4.80    2.34
 -25  -1   5    2.60    2.36
 -25   1   5    3.57    2.69
 -25  -1   5    1.93    2.86
  25  -1  -5    4.09    3.33
 -24   1   5    3.43    2.56
 -24  -1   5    2.94    2.70
 -24   1   5    1.63    3.09
 -24  -1   5    4.92    3.23
  24  -1  -5    3.17    3.74
 -23  -1   5   10.20    2.96
 -23   1   5    4.10    2.91
 -23   1   5    9.42    3.36
  23  -1  -5   13.92    4.22
 -23  -1   5   11.58    3.50
 -22   1   5   12.61    3.33
 -22  -1   5   18.42    3.39
 -22   1   5   18.12    3.74
 -22  -1   5   30.00    4.05
  22  -1  -5   20.53    4.68
  21  -1  -5   60.77    5.51
  21   1  -5   41.63    5.72
 -21   1   5   50.22    5.19
 -21  -1   5   73.11    5.57
  21  -1  -5   53.91    6.17
 -21   1   5   41.35    4.86
 -21  -1   5   52.63    4.99
  20  -1  -5    9.75    4.02
  20   1  -5   14.64    4.34
 -20  -1   5   -0.66    3.52
 -20   1   5    3.93    2.87
 -20  -1   5   -1.19    3.02
 -20   1   5    4.77    3.34
  19  -1  -5    9.84    4.35
  19   1  -5   14.87    4.77
 -19  -1   5    3.24    3.62
 -19   1   5    4.58    2.92
 -19  -1   5    4.52    3.12
 -19   1   5    4.08    3.24
  18  -1  -5    7.60    4.74
  18   1  -5   10.52    4.96
 -18   1   5    2.99    2.93
 -18  -1   5    3.97    3.05
 -18   1   5    6.62    3.17
 -18  -1   5    7.95    3.74
 -17   1   5   18.59    3.29
  17  -1  -5   22.39    5.12
  17   1  -5   27.51    5.77
 -17   1   5   24.51    3.66
 -17  -1   5   20.55    3.56
 -17  -1   5   26.23    4.06
  16  -1  -5  151.09   10.10
  16   1  -5  133.04   10.47
  16  -1  -5  140.00    8.95
 -16   1   5  128.44    8.71
 -16  -1   5  129.74    8.91
 -16   1   5   93.52    8.46
 -16  -1   5  104.31    8.52
  15  -1  -5   -0.14    4.79
  15   1  -5   -1.84    5.21
 -15   1   5    6.31    2.71
  15  -1  -5    8.57    3.42
  15   1  -5   12.75    3.53
 -15  -1   5    5.76    2.65
 -15  -1   5    7.11    3.35
 -15   1   5    2.63    2.43
  14  -1  -5   28.69    5.04
  14  -1  -5   22.92    4.05
  14   1  -5   24.82    3.69
 -14  -1   5   20.97    3.56
 -14   1   5   17.73    2.97
  13  -1  -5   23.36    4.78
  13  -1  -5   12.28    3.79
  13   1  -5   16.43    3.55
 -13  -1   5   17.35    3.07
 -13   1   5   14.03    2.56
  12   1  -5   18.45    4.03
  12  -1  -5   18.71    4.38
 -12   1   5   13.16    2.39
  12  -1  -5   11.51    3.60
  12   1  -5   12.53    3.35
 -12  -1   5   16.13    2.80
  11   1  -5    6.62    3.20
  11  -1  -5   10.41    4.01
 -11   1   5    4.92    4.60
  11  -1  -5    5.85    3.26
 -11   1   5    4.67    1.84
  11   1  -5    2.14    4.86
 -11  -1   5    5.88    2.33
  11   1  -5    5.25    2.47
  11  -1  -5    4.85    3.54
  11   1  -5    3.70    3.02
  10   1  -5    9.81    3.17
  10  -1  -5   11.54    3.90
  10   1  -5    4.39    3.23
 -10   1   5    9.76    5.36
  10  -1  -5    3.37    3.23
 -10  -1   5    3.17    4.86
 -10   1   5    8.23    1.79
  10   1  -5    3.59    4.78
  10   1  -5    6.88    2.36
  10  -1  -5   11.18    3.86
  10   1  -5    4.88    3.07
   9   1  -5   61.54    5.06
  -9  -1   5   34.44    6.77
   9  -1  -5   66.63    5.67
   9   1  -5   56.51    4.62
   9   1  -5   55.02    5.22
   9  -1  -5   52.75    5.14
   9   1  -5   54.14    5.12
  -9   1   5   39.89    7.37
  -9  -1   5   44.13    7.58
   9   1  -5   70.55    8.31
   9  -1  -5   67.02    6.90
   8   1  -5   41.33    4.32
   8  -1  -5   38.98    4.31
  -8  -1   5   28.49    6.28
   8   1  -5   44.51    6.83
  -8  -1   5   32.06    6.88
   8  -1  -5   48.56    5.72
   8   1  -5   40.43    3.61
  -8   1   5   35.62    3.28
  -7  -1   5   11.15    4.77
   7   1  -5   16.28    3.47
  -7   1   5   10.72    2.15
   7   1  -5   15.59    2.96
   7   1  -5   17.02    5.22
   7  -1  -5   10.61    3.16
   7   1  -5   13.47    2.25
   7  -1  -5   17.97    4.29
   7   1  -5   14.29    2.33
  -6   1   5   29.42    3.24
   6  -1  -5   28.87    3.38
  -6  -1   5   30.59    5.72
   6   1  -5   43.84    4.22
   6  -1  -5   35.52    4.13
   6   1  -5   31.00    3.70
   6   1  -5   39.35    6.14
   6  -1  -5   30.81    5.06
   6   1  -5   35.70    3.17
  -5   1   5  156.45   10.64
   5  -1  -5  145.74   10.89
   5  -1  -5  178.57   12.57
  -5  -1   5  130.63   12.85
   5  -1  -5  172.57   13.90
   5  -1  -5  155.15   10.48
   5   1  -5  175.28   13.24
  -4   1   5  121.21    8.24
   4  -1  -5  121.59    8.58
  -4  -1   5   88.54   10.07
   4  -1  -5  121.44   10.87
   4   1  -5  134.16   10.49
  -4  -1   5   91.58    8.60
  -3   1   5  136.59   10.00
   3  -1  -5  159.87   10.46
  -3  -1   5  153.99   12.13
  -3  -1   5  125.39   11.81
   3   1  -5  157.61   11.90
  -3   1   5  140.15   12.10
  -3  -1   5  126.01   10.61
  -3  -1   5  128.82   11.45
  -3   1   5  146.28   13.18
  -3  -1   5  130.78   10.28
  -2  -1   5  507.06   35.33
  -2  -1   5  644.61   36.62
   2  -1  -5  574.81   34.78
  -2  -1   5  478.97   34.86
  -2  -1   5  442.24   35.32
  -2  -1   5  529.06   34.75
  -2   1   5  566.11   36.41
  -2   1   5  643.44   37.67
   1  -1  -5  100.20    7.97
  -1  -1   5   85.89    8.14
  -1  -1   5   75.70    8.31
  -1  -1   5   83.50    7.80
  -1   1   5  103.07   10.22
  -1  -1   5   83.44    8.31
  -1   1   5   93.49    9.22
  -1  -1   5   95.31    8.54
  -1  -1   5  107.73    8.96
   0  -1  -5  704.83   41.54
   0  -1   5  602.63   41.68
   0  -1   5  575.32   41.62
   0  -1   5  731.55   42.48
   0  -1   5  537.15   41.18
   0   1   5  808.60   44.38
   0  -1   5  671.10   42.01
   0  -1   5  587.18   41.31
   0   1   5  698.85   43.05
   1   1   5   83.43    8.61
   1  -1   5   69.04    7.01
   1  -1   5   59.66    6.82
   1   1   5   96.17    9.70
   1  -1   5   84.13    7.93
   1  -1   5   66.78    6.74
   1   1   5   63.15    6.88
   1  -1   5   88.32    8.02
   2  -1   5  110.94    9.47
   2  -1   5  106.36    9.50
   2   1   5  132.84   11.63
   2  -1   5  143.42   10.54
   2   1   5  105.10    8.76
   2   1   5  117.11   10.69
   2  -1   5   96.44    8.86
   2  -1   5  108.25    9.91
   3  -1   5  107.38    9.66
   3  -1   5  104.38    8.28
   3  -1   5  104.90    8.69
  -3   1  -5  119.02    7.12
   3  -1   5  101.38    9.27
   3   1   5  117.96   11.15
   3  -1   5  120.90    9.93
   3   1   5   88.41    7.80
   3   1   5  105.87   10.30
  -3  -1  -5   84.09    6.90
  -4  -1  -5    5.07    1.82
   4  -1   5    7.04    4.56
   4   1   5    6.56    2.33
   4  -1   5    6.34    4.28
   4  -1   5    8.25    2.77
   4   1   5    4.09    5.29
   4  -1   5    6.40    4.06
   4   1   5    7.80    4.78
   4  -1   5    7.22    3.36
  -4  -1  -5    4.38    1.96
  -4   1  -5    4.86    1.97
  -4   1  -5    5.19    1.56
  -5  -1  -5    4.83    1.88
  -5  -1  -5    4.23    3.83
   5  -1   5    7.39    4.80
   5   1   5    4.79    2.01
   5   1   5    7.15    5.36
   5  -1   5    5.58    2.52
   5  -1   5    4.41    4.19
   5  -1   5    7.12    4.70
   5  -1   5    2.80    2.88
  -5  -1  -5    2.65    1.80
  -5   1  -5    7.88    2.11
  -5   1  -5    3.39    1.56
   6  -1   5  104.49   10.12
  -6  -1  -5   87.67    6.11
  -6  -1  -5   97.85    6.42
   6  -1   5   70.20    7.02
   6  -1   5  118.48   10.10
   6  -1   5   97.96    9.47
  -6   1  -5   95.89    6.33
  -6   1  -5   86.97    6.21
  -6  -1  -5   96.32    6.42
  -6   1  -5   97.92    6.69
  -6  -1  -5   86.05    8.84
  -7  -1  -5   17.85    5.02
  -7  -1  -5   21.85    2.09
   7  -1   5   25.59    5.50
  -7  -1  -5   23.32    2.47
  -7   1  -5   23.46    2.51
   7  -1   5   25.23    5.81
  -7  -1  -5   21.46    2.57
  -7   1  -5   25.87    3.03
   7   1   5   24.00    5.99
  -7   1  -5   23.06    2.44
  -8  -1  -5    3.48    2.13
  -8  -1  -5    1.95    1.93
  -8  -1  -5    2.71    4.19
  -8  -1  -5    3.62    1.27
  -8   1  -5    1.92    1.82
  -8  -1  -5    3.80    1.71
  -8   1  -5    2.19    1.82
  -8   1  -5    4.71    2.35
  -9  -1  -5   11.75    2.50
  -9  -1  -5   12.93    2.37
  -9  -1  -5   13.45    1.72
  -9   1  -5   12.42    2.25
  -9   1  -5   12.67    2.28
 -10  -1  -5   16.26    2.73
 -10  -1  -5   17.11    2.04
 -10   1  -5   14.36    2.59
 -10   1  -5   17.20    2.65
 -10  -1  -5   16.98    2.76
 -11  -1  -5    4.84    1.75
 -11   1  -5    5.28    2.37
 -11  -1  -5    5.84    2.50
 -12  -1  -5   11.12    2.18
 -12   1  -5   18.45    2.82
 -12   1  -5   13.60    2.51
 -12  -1  -5   12.79    2.64
 -12  -1  -5   11.80    2.73
 -13  -1  -5   44.08    4.17
 -13   1  -5   58.95    4.66
 -13  -1  -5   48.62    4.50
 -13   1  -5   48.40    4.44
 -13  -1  -5   58.90    4.57
 -14  -1  -5   49.65    4.69
 -14   1  -5   49.66    4.85
 -14  -1  -5   57.35    5.08
 -14   1  -5   58.30    5.51
 -14   1  -5   69.48    5.18
 -14   1  -5   68.00    5.31
 -14  -1  -5   69.41    5.03
 -15  -1  -5    7.54    2.48
 -15  -1  -5    8.21    3.01
 -15   1  -5   12.11    3.45
 -15   1  -5   11.09    2.79
 -15  -1  -5    7.34    2.85
 -15   1  -5   14.62    3.26
 -15   1  -5   14.38    3.33
 -15  -1  -5   16.21    3.46
 -16  -1  -5    2.39    2.86
 -16   1  -5    5.35    3.27
 -16   1  -5    3.07    2.68
 -16  -1  -5    0.25    2.80
 -16  -1  -5    4.20    3.19
 -16   1  -5    4.66    3.16
 -17   1  -5    8.91    3.18
 -17   1  -5    4.31    2.72
 -17  -1  -5    3.97    2.84
 -17  -1  -5    7.77    3.25
 -17  -1  -5    6.69    2.92
 -17   1  -5    6.96    3.18
 -18   1  -5   28.18    3.70
 -18  -1  -5   21.38    3.62
 -18   1  -5   20.08    3.37
 -18  -1  -5   30.64    3.89
 -18   1  -5   30.66    3.79
 -18  -1  -5   32.76    3.53
 -19  -1  -5   21.83    3.42
 -19  -1  -5   31.49    3.81
 -19  -1  -5   26.93    3.52
 -19   1  -5   22.11    3.40
 -19  -1  -5   31.12    3.38
 -19   1  -5   29.78    3.47
 -19   1  -5   28.18    4.55
 -20  -1  -5    9.26    2.62
 -20  -1  -5   13.92    2.61
 -20   1  -5    8.74    2.76
 -20  -1  -5   12.38    2.91
 -20   1  -5   13.99    2.66
 -20  -1  -5   17.19    3.16
 -20   1  -5   18.34    4.03
 -21  -1  -5    4.88    2.53
 -21  -1  -5    1.99    2.66
 -21   1  -5   -0.67    2.78
 -21   1  -5    1.23    2.48
 -21   1  -5    3.62    3.35
 -22   1  -5    4.00    2.26
 -22  -1  -5    7.49    2.39
 -22  -1  -5    5.06    2.52
 -22   1  -5    8.02    3.28
 -22  -1  -5    4.52    2.90
 -23   1  -5    2.92    2.01
 -23  -1  -5    1.76    1.99
 -23  -1  -5    0.59    2.15
 -23   1  -5    0.82    2.71
 -23  -1  -5    0.05    2.33
 -24   1  -5    1.97    1.67
 -24   1  -5   -1.39    2.40
 -24  -1  -5    0.77    1.91
 -25   1  -5   -0.37    1.90
 -25   1  -5    1.42    1.24
 -25  -1  -5    0.47    1.58
 -26   1  -5   -0.76    1.44
  28   2  -5    1.11    1.61
 -28   2   5   -0.42    1.31
 -28  -2   5   -3.05    1.49
  28  -2  -5    0.41    1.86
  27  -2  -5    3.74    1.79
 -27   2   5    0.91    1.88
 -27  -2   5    0.51    1.94
  27   2  -5   -0.04    2.14
 -26   2   5    4.37    2.23
  26  -2  -5    1.66    2.33
 -26  -2   5   -1.01    2.28
  26   2  -5   -0.38    2.61
 -25   2   5    1.00    2.12
  25  -2  -5    2.16    2.69
 -25  -2   5    2.27    2.67
  25   2  -5   -0.13    3.09
 -25   2   5    1.55    2.45
 -24  -2   5    2.36    3.00
 -24   2   5   -3.56    2.42
 -24   2   5    0.05    2.67
 -24  -2   5    1.48    2.37
  24  -2  -5    3.30    3.11
 -23  -2   5    5.59    3.23
 -23   2   5    2.11    2.58
 -23   2   5    4.18    2.92
 -23  -2   5    1.98    2.67
  23  -2  -5    2.17    3.33
 -22  -2   5   -4.92    3.73
 -22   2   5    0.38    2.69
 -22   2   5    1.31    3.13
 -22  -2   5   -3.36    2.96
  22  -2  -5    2.82    3.57
  21  -2  -5    7.41    3.23
  21   2  -5    8.65    4.02
 -21   2   5    2.74    2.77
 -21   2   5    8.29    3.20
 -21  -2   5    1.11    3.03
 -21  -2   5   -0.78    3.75
  21  -2  -5    3.05    3.73
  20  -2  -5   15.02    3.70
  20   2  -5   11.72    4.55
 -20   2   5    9.30    2.98
 -20   2   5    7.59    3.21
 -20  -2   5    8.36    3.89
  20  -2  -5   10.75    4.11
 -20  -2   5    8.35    3.14
  19  -2  -5   16.38    4.17
  19   2  -5   10.69    5.02
 -19   2   5    3.52    2.95
 -19   2   5    9.53    3.42
 -19  -2   5   11.57    3.21
 -19  -2   5   17.49    4.12
  19  -2  -5   20.93    4.41
  18  -2  -5   51.76    5.44
  18   2  -5   35.52    6.26
 -18  -2   5   47.14    5.06
  18  -2  -5   45.46    5.34
 -18  -2   5   37.87    4.33
  17  -2  -5   98.21    7.38
  17   2  -5   72.62    8.11
  17  -2  -5   79.28    6.06
 -17   2   5   61.00    5.97
 -17  -2   5   90.38    6.70
  17  -2  -5   90.89    7.02
 -17   2   5   46.40    5.66
 -17  -2   5   67.32    5.99
  16   2  -5   15.55    5.35
  16  -2  -5    6.94    4.70
 -16  -2   5    6.41    3.03
  16   2  -5   15.63    5.39
  16  -2  -5   12.22    3.57
 -16   2   5    3.96    2.74
 -16   2   5    2.74    2.86
 -16  -2   5    8.39    3.71
  16  -2  -5    9.51    3.99
  15   2  -5   21.29    4.88
  15  -2  -5   17.55    4.87
  15   2  -5   10.66    4.91
  15  -2  -5   11.28    3.66
 -15   2   5    5.22    2.61
 -15   2   5    4.83    2.81
  15   2  -5    9.71    3.47
 -15  -2   5    8.52    2.88
 -15  -2   5    9.66    3.64
  15  -2  -5   11.72    3.79
  14   2  -5   27.06    5.05
  14  -2  -5   26.71    5.14
  14  -2  -5   22.16    3.95
  14   2  -5   26.87    5.27
  14  -2  -5   25.68    4.19
 -14   2   5   19.99    3.06
  14   2  -5   17.87    3.98
 -14  -2   5   28.98    3.90
 -14   2   5   19.75    3.16
  13   2  -5   53.42    5.52
  13  -2  -5   44.50    5.63
  13  -2  -5   46.42    4.98
  13   2  -5   40.60    4.80
 -13   2   5   37.35    3.85
  13  -2  -5   44.74    4.88
 -13   2   5   36.79    3.84
  12   2  -5    1.55    3.64
  12   2  -5   -1.98    3.46
  12   2  -5    1.86    3.99
  12  -2  -5    0.57    4.19
  12  -2  -5    7.32    3.40
 -12   2   5    0.26    2.04
  12  -2  -5    0.12    2.96
  12   2  -5    2.42    2.81
  11   2  -5   66.42    6.16
  11   2  -5   65.89    6.87
  11   2  -5   66.61    5.56
  11  -2  -5   71.60    6.51
  11  -2  -5   76.93    6.00
 -11   2   5   61.07    5.00
  11  -2  -5   64.71    5.80
  11  -2  -5   56.25    7.89
  10   2  -5   45.75    5.06
  10   2  -5   51.73    5.86
  10   2  -5   37.77    7.19
  10  -2  -5   54.28    5.50
  10   2  -5   47.69    5.17
  10  -2  -5   59.56    5.12
 -10   2   5   49.78    4.05
  10  -2  -5   54.76    4.92
  10   2  -5   48.77    4.08
  10   2  -5   51.33    4.60
  10  -2  -5   51.01    7.04
   9   2  -5  235.57   16.81
   9  -2  -5  262.78   17.08
   9   2  -5  223.96   16.84
   9  -2  -5  288.42   16.86
  -9   2   5  273.28   16.32
   9  -2  -5  283.00   16.92
   9  -2  -5  285.11   20.96
   9   2  -5  242.90   16.66
   9   2  -5  245.53   16.39
  -9  -2   5  191.51   18.40
   9  -2  -5  273.77   19.72
   9   2  -5  226.81   19.58
   9   2  -5  256.09   16.70
   8   2  -5  187.80   13.29
   8   2  -5  181.31   13.36
   8  -2  -5  218.66   13.47
  -8   2   5  209.20   12.80
   8  -2  -5  217.36   17.09
   8  -2  -5  209.61   13.40
   8   2  -5  193.38   13.18
   8   2  -5  193.41   12.96
   8   2  -5  180.35   15.90
  -8  -2   5  163.31   15.06
   8  -2  -5  209.94   16.09
   8   2  -5  202.88   13.19
   7   2  -5  311.98   18.96
  -7  -2   5  242.43   20.01
  -7   2   5  304.98   23.26
   7   2  -5  264.32   18.25
   7  -2  -5  279.30   19.11
   7  -2  -5  304.45   18.31
   7  -2  -5  327.91   22.45
   7  -2  -5  311.06   18.29
   7   2  -5  244.08   17.84
   7   2  -5  293.09   18.12
   7  -2  -5  285.75   20.86
   7   2  -5  279.32   20.83
   7   2  -5  276.96   18.09
   7   2  -5  269.48   18.55
   6   2  -5  409.26   20.89
  -6   2   5  369.14   25.35
   6  -2  -5  313.65   20.23
   6   2  -5  311.35   20.06
   6  -2  -5  379.21   24.09
  -6  -2   5  207.28   21.84
   6  -2  -5  335.31   20.08
   6  -2  -5  345.64   21.34
  -6  -2   5  246.26   19.86
   6   2  -5  318.13   22.54
   6   2  -5  270.08   19.71
   6  -2  -5  340.35   22.98
  -6  -2   5  292.24   22.06
   6   2  -5  329.31   19.94
   6   2  -5  328.74   19.98
   6   2  -5  342.77   20.52
   5   2  -5   15.22    3.43
  -5  -2   5   11.95    4.25
   5  -2  -5   10.71    3.10
   5   2  -5   11.69    2.54
   5   2  -5    5.13    3.84
   5  -2  -5   15.74    3.63
   5  -2  -5   14.53    2.63
  -5  -2   5    8.95    4.62
   5   2  -5   12.78    2.30
  -5   2   5   12.23    6.04
  -5  -2   5   10.04    2.76
   5  -2  -5   15.80    4.88
   5   2  -5   13.33    2.36
   4   2  -5   23.40    3.21
  -4  -2   5   16.99    4.50
   4  -2  -5   13.81    3.13
   4   2  -5   17.29    4.17
   4  -2  -5   18.15    2.41
   4  -2  -5   16.71    2.90
  -4  -2   5   15.01    3.07
   4  -2  -5   17.78    2.85
  -4  -2   5    8.77    4.65
  -4   2   5   16.38    6.08
   4   2  -5   13.19    2.27
  -4  -2   5    8.30    2.12
   4  -2  -5   19.18    4.76
   4  -2  -5   19.23    3.96
   4   2  -5   19.45    2.46
   3  -2  -5  237.70   15.17
   3   2  -5  244.67   13.89
   3  -2  -5  191.76   13.42
   3   2  -5  215.69   13.21
   3  -2  -5  205.06   13.25
   3  -2  -5  191.14   13.36
   3   2  -5  200.62   14.99
  -3  -2   5  194.09   15.74
  -3  -2   5  150.13   13.63
   3  -2  -5  198.42   13.36
   3   2  -5  200.92   13.24
  -3   2   5  230.67   17.83
   3   2  -5  220.40   13.75
   2   2  -5  245.88   15.00
   2   2  -5  289.08   15.61
   2  -2  -5  223.50   15.09
   2  -2  -5  218.34   15.04
   2  -2  -5  227.39   15.13
  -2  -2   5  227.56   17.46
   2  -2  -5  258.65   17.07
  -2   2   5  247.16   18.78
  -2   2   5  258.75   19.42
  -2  -2   5  179.00   15.82
   2   2  -5  226.47   15.02
   1  -2  -5  684.03   43.15
   1  -2  -5  632.45   43.11
  -1  -2   5  634.16   45.11
   1   2  -5  701.11   43.09
   1  -2  -5  759.47   45.25
   1  -2  -5  650.70   43.15
  -1   2   5  784.87   47.18
   1   2  -5  681.67   43.14
  -1  -2   5  659.08   44.84
   1   2  -5  821.43   43.58
  -1   2   5  791.69   47.72
   0  -2   5  335.52   21.18
   0  -2  -5  290.55   19.14
   0  -2   5  285.20   21.11
   0   2  -5  296.45   19.08
   0   2   5  368.95   24.16
   0  -2  -5  327.55   21.37
   0   2  -5  305.63   19.50
   0  -2  -5  289.98   19.16
   0   2   5  318.82   22.87
   0   2  -5  297.31   19.19
   0  -2   5  292.57   20.82
   1  -2   5   56.52    6.21
  -1   2  -5   60.79    4.36
  -1  -2  -5   49.44    4.33
   1  -2   5   57.63    6.31
   1   2   5   63.46    8.75
  -1  -2  -5   57.08    6.76
  -1  -2  -5   53.04    4.45
  -1   2  -5   59.29    4.50
  -1  -2  -5   46.84    4.41
   1   2   5   58.25    7.95
   1  -2   5   51.76    5.87
   1  -2   5   61.17    7.34
  -1   2  -5   59.02    4.88
   2  -2   5   31.53    5.83
  -2  -2  -5   27.12    5.38
   2  -2   5   32.21    4.45
  -2   2  -5   26.68    2.62
   2  -2   5   28.11    4.18
  -2   2  -5   27.15    2.80
   2  -2   5   27.11    4.24
  -2  -2  -5   23.21    2.97
  -2   2  -5   28.80    3.04
  -2   2  -5   29.72    3.48
  -3  -2  -5   93.41    7.52
  -3  -2  -5  104.75   10.06
  -3   2  -5  117.39    7.44
   3  -2   5  108.00    8.59
   3   2   5   90.90    8.21
  -3   2  -5  124.00    7.77
  -3   2  -5  122.37    7.60
  -3  -2  -5  100.65    7.56
   3  -2   5  119.50    9.22
  -3  -2  -5   94.76    8.99
   3  -2   5  126.63    9.22
   4  -2   5  275.51   18.97
  -4  -2  -5  259.42   19.99
  -4   2  -5  325.83   17.67
  -4   2  -5  330.93   17.87
  -4   2  -5  294.15   17.51
  -4  -2  -5  256.59   17.60
   4  -2   5  299.32   19.28
   4   2   5  316.03   21.94
   4   2   5  186.48   17.58
  -4  -2  -5  289.10   17.58
  -4   2  -5  262.16   17.29
  -4  -2  -5  245.58   19.30
   5  -2   5  308.08   22.62
  -5  -2  -5  299.65   22.45
  -5  -2  -5  316.36   19.83
  -5   2  -5  315.07   19.72
  -5   2  -5  282.96   19.47
   5  -2   5  335.87   21.61
  -5  -2  -5  315.01   19.76
  -5   2  -5  340.30   19.84
   5   2   5  329.12   24.00
  -5   2  -5  315.64   19.95
  -5   2  -5  292.32   19.53
  -5  -2  -5  335.00   19.87
  -5  -2  -5  290.06   21.85
   6  -2   5  338.87   23.45
   6  -2   5  325.45   22.94
  -6  -2  -5  282.30   22.04
  -6  -2  -5  283.77   19.47
  -6   2  -5  306.90   19.51
   6   2   5  316.38   23.85
  -6   2  -5  311.85   19.66
  -6   2  -5  290.31   22.09
  -6   2  -5  309.45   19.46
  -6  -2  -5  332.96   19.73
  -6  -2  -5  319.27   19.71
  -6   2  -5  321.36   19.77
  -6  -2  -5  292.04   19.73
  -7  -2  -5   92.83    6.28
  -7  -2  -5   94.07    6.60
  -7   2  -5   86.85    6.32
  -7   2  -5   93.28    6.31
  -7  -2  -5  101.50    6.55
  -7   2  -5   90.24    6.57
  -7  -2  -5   90.79    6.65
  -7  -2  -5   84.27    9.11
  -8  -2  -5   78.04    5.37
  -8   2  -5   72.85    5.45
  -8   2  -5   77.10    5.52
  -8  -2  -5   81.15    5.82
  -8  -2  -5   80.36    5.81
  -9  -2  -5   12.93    2.63
  -9  -2  -5   11.71    1.93
  -9   2  -5    7.55    2.13
  -9   2  -5   12.59    2.43
 -10  -2  -5   12.86    2.99
 -10  -2  -5   17.13    2.24
 -10   2  -5   14.96    2.54
 -10   2  -5   20.86    2.76
 -11  -2  -5   20.75    2.49
 -11   2  -5   23.76    3.10
 -11   2  -5   16.21    2.67
 -11   2  -5   21.29    2.88
 -11   2  -5   17.60    3.31
 -11  -2  -5   23.01    3.15
 -12  -2  -5   45.91    3.66
 -12   2  -5   39.07    4.37
 -12   2  -5   35.19    3.78
 -12   2  -5   38.24    3.93
 -12   2  -5   44.20    4.13
 -12  -2  -5   42.32    4.10
 -13  -2  -5    1.59    2.10
 -13   2  -5   -0.49    2.40
 -13  -2  -5    4.50    2.60
 -13   2  -5   -1.56    3.07
 -13   2  -5   -1.47    2.64
 -13   2  -5    2.12    2.81
 -13  -2  -5    1.30    2.59
 -13  -2  -5   -2.72    3.04
 -14   2  -5   21.28    3.64
 -14  -2  -5   14.76    2.76
 -14   2  -5   13.27    2.99
 -14  -2  -5   15.71    3.22
 -14   2  -5   15.38    3.16
 -14  -2  -5   18.17    3.00
 -14  -2  -5   15.49    3.46
 -15  -2  -5   74.70    6.38
 -15  -2  -5   98.51    6.89
 -15  -2  -5   76.20    6.60
 -15   2  -5  101.11    6.94
 -15   2  -5   96.23    6.78
 -15   2  -5   71.11    6.47
 -15  -2  -5   88.94    6.42
 -16   2  -5   17.02    3.35
 -16  -2  -5   12.49    2.77
 -16  -2  -5   15.61    3.46
 -16   2  -5    7.74    2.89
 -16  -2  -5    9.93    3.12
 -16   2  -5   14.78    3.33
 -16  -2  -5   13.53    2.96
 -17  -2  -5   17.52    3.34
 -17  -2  -5   12.52    2.94
 -17   2  -5    9.96    2.93
 -17   2  -5   19.17    3.25
 -17  -2  -5   23.38    3.60
 -17   2  -5   19.01    3.52
 -17  -2  -5   17.78    2.93
 -18   2  -5    5.73    2.74
 -18  -2  -5    3.95    2.89
 -18   2  -5    6.50    3.20
 -18   2  -5    4.90    2.81
 -18  -2  -5   11.41    3.14
 -18  -2  -5    8.36    2.47
 -19   2  -5    1.11    2.53
 -19  -2  -5   -1.99    2.73
 -19  -2  -5    1.38    2.76
 -19  -2  -5    3.61    2.30
 -20   2  -5    1.85    2.42
 -20  -2  -5    1.31    2.53
 -20  -2  -5   -0.45    2.23
 -20  -2  -5    2.23    2.64
 -20  -2  -5    0.52    1.98
 -21   2  -5    1.63    2.27
 -21  -2  -5    2.45    2.46
 -21  -2  -5    0.80    2.43
 -21  -2  -5    0.05    1.79
 -22   2  -5   -0.82    2.02
 -22  -2  -5   -0.37    2.00
 -22  -2  -5    0.86    2.14
 -22   2  -5   -0.68    2.42
 -22  -2  -5    2.26    2.22
 -23   2  -5    0.36    1.77
 -23  -2  -5    1.23    1.71
 -23   2  -5    0.42    2.08
 -23  -2  -5    1.85    1.88
 -23  -2  -5   -0.77    1.78
 -24   2  -5    1.36    1.73
 -24  -2  -5    0.54    1.61
 -25   2  -5    0.91    1.28
 -27   3   5    0.88    1.44
 -27  -3   5   -0.97    1.52
 -26   3   5    0.06    1.86
 -26  -3   5    0.90    1.92
  26   3  -5    0.35    2.07
 -25   3   5   -2.68    2.21
  25   3  -5   -0.35    2.41
 -25  -3   5    1.36    2.32
  24  -3  -5    0.14    2.25
 -24   3   5    0.44    2.49
 -24  -3   5    3.23    2.69
 -23  -3   5   -3.01    3.23
 -23   3   5    1.03    2.41
 -23   3   5    0.92    2.65
  23  -3  -5    3.25    2.68
 -23  -3   5   -0.25    2.52
 -22   3   5    2.98    2.81
  22  -3  -5    4.75    3.03
 -22  -3   5    2.24    2.74
 -22  -3   5   -1.62    3.43
 -22   3   5   -1.21    2.62
  21   3  -5   11.90    4.06
 -21   3   5    4.85    2.81
 -21   3   5    8.53    3.02
  21  -3  -5    9.46    3.38
 -21  -3   5    6.37    2.94
 -21  -3   5    5.86    3.71
  20   3  -5   10.65    4.69
 -20   3   5    3.54    2.89
 -20   3   5    7.74    3.01
 -20  -3   5    8.31    3.07
  20  -3  -5   10.76    3.55
 -20  -3   5    8.46    3.88
  19  -3  -5   78.57    5.79
  19   3  -5   49.77    6.73
 -19   3   5   49.29    5.02
 -19  -3   5   63.97    5.81
  19  -3  -5   63.08    5.71
 -19   3   5   37.31    4.84
 -19  -3   5   47.95    4.99
  18   3  -5  100.44    8.60
  18  -3  -5  111.70    7.29
  18   3  -5   71.37    8.25
 -18   3   5   73.64    6.47
 -18  -3   5  101.26    7.31
  18  -3  -5   96.46    7.27
 -18   3   5   57.04    6.28
 -18  -3   5   74.41    6.58
  17   3  -5   74.07    7.35
  17  -3  -5   78.88    6.38
  17  -3  -5   71.57    5.42
  17   3  -5   58.74    7.41
 -17   3   5   48.63    5.16
 -17  -3   5   62.14    6.03
  17  -3  -5   65.61    5.94
 -17   3   5   37.15    4.93
 -17  -3   5   55.87    5.33
  16  -3  -5  250.77   13.53
  16   3  -5  189.87   14.16
  16  -3  -5  226.17   12.83
 -16   3   5  151.80   12.39
 -16  -3   5  171.89   12.87
  16  -3  -5  196.66   13.20
 -16   3   5  153.90   12.43
  16   3  -5  191.80   13.91
  15   3  -5   24.99    5.51
  15  -3  -5   28.77    4.89
  15   3  -5   27.63    5.74
  15  -3  -5   29.48    4.24
  15  -3  -5   25.22    4.21
 -15   3   5   21.96    3.42
 -15   3   5   20.05    3.34
  15   3  -5   18.49    3.99
  14   3  -5    4.73    4.57
  14   3  -5    8.12    4.92
  14  -3  -5    9.92    4.33
  14   3  -5    9.77    4.83
  14  -3  -5   11.09    3.77
  14  -3  -5    6.01    3.37
 -14   3   5    6.52    2.64
 -14   3   5    5.38    2.69
  14   3  -5    0.93    3.55
  13   3  -5   15.85    5.14
  13  -3  -5   10.99    4.52
  13  -3  -5   13.91    3.89
 -13   3   5   10.33    2.72
 -13   3   5    9.25    2.75
  13  -3  -5   13.88    3.53
  13   3  -5   16.37    4.82
  12   3  -5   13.52    4.36
  12   3  -5   12.22    4.61
  12  -3  -5   16.48    4.40
  12  -3  -5   17.24    4.03
 -12   3   5   16.27    2.73
 -12   3   5   12.62    2.72
  12  -3  -5   14.81    3.41
  12   3  -5   14.47    3.55
  11   3  -5   10.70    4.09
  11   3  -5   14.91    4.89
  11  -3  -5   14.96    4.36
  11   3  -5   12.66    4.06
  11  -3  -5   21.44    4.12
 -11   3   5   12.34    2.48
  11  -3  -5   16.30    3.31
 -11   3   5   10.63    2.55
  11   3  -5   12.51    3.30
  10   3  -5    3.82    3.45
  10   3  -5    3.75    4.41
  10  -3  -5    6.12    3.98
  10   3  -5    6.27    3.51
  10  -3  -5    9.44    3.75
 -10   3   5    7.34    2.10
  10  -3  -5    7.46    2.87
  10   3  -5    6.24    2.38
  10   3  -5    8.19    3.12
  10   3  -5    4.88    3.85
   9   3  -5    0.43    3.22
   9  -3  -5    3.20    3.87
   9   3  -5    2.33    3.00
   9  -3  -5    6.08    3.52
  -9   3   5    0.48    1.75
   9  -3  -5    3.16    2.76
   9   3  -5    0.84    2.07
   9   3  -5    2.06    2.62
   9   3  -5   -0.83    3.74
   8   3  -5   13.17    3.22
  -8   3   5   18.18    2.25
   8  -3  -5   21.40    3.74
   8  -3  -5   20.55    3.07
   8   3  -5   15.96    2.55
   8   3  -5   16.29    3.04
   8   3  -5   18.87    3.18
   8   3  -5   16.18    4.13
   7   3  -5   34.22    3.68
   7   3  -5   43.18    4.93
   7   3  -5   26.14    3.61
  -7   3   5   29.59    2.80
   7  -3  -5   33.55    4.09
   7   3  -5   34.46    3.61
   7   3  -5   28.05    3.19
   7   3  -5   35.95    4.76
   6   3  -5   16.02    3.97
   6  -3  -5   15.19    3.37
  -6  -3   5   10.08    4.15
   6   3  -5   12.97    2.75
   6   3  -5   11.78    2.46
   6   3  -5   14.87    2.82
   6  -3  -5   12.55    3.20
   6  -3  -5    9.20    4.90
   6   3  -5   14.14    2.75
  -6   3   5   17.27    6.48
   6   3  -5   13.90    3.75
   5  -3  -5  625.94   38.63
  -5   3   5  708.79   41.06
   5   3  -5  621.41   35.53
   5  -3  -5  568.26   34.82
   5  -3  -5  536.61   34.91
   5   3  -5  483.50   34.63
   5  -3  -5  579.97   34.77
   5   3  -5  512.21   34.58
   5   3  -5  566.16   34.70
   5   3  -5  585.65   35.28
   5   3  -5  537.99   34.69
  -5  -3   5  507.50   36.47
   4  -3  -5  316.23   19.43
   4   3  -5  314.50   19.25
  -4  -3   5  256.90   20.89
   4   3  -5  263.34   19.18
   4  -3  -5  295.26   19.27
   4  -3  -5  314.09   22.77
   4  -3  -5  306.15   19.52
   4   3  -5  311.76   19.29
  -4   3   5  310.26   24.26
   3  -3  -5  194.13   13.21
   3   3  -5  181.69   13.00
   3  -3  -5  189.98   13.14
   3  -3  -5  194.20   13.15
   3  -3  -5  206.46   16.45
   3   3  -5  211.14   13.10
   3  -3  -5  195.94   13.36
   3   3  -5  212.03   13.17
  -3   3   5  226.28   18.05
  -3  -3   5  209.88   15.02
   2  -3  -5   30.54    3.68
  -2  -3   5   32.76    4.93
   2   3  -5   27.60    3.06
   2  -3  -5   31.46    3.41
   2  -3  -5   29.20    3.57
   2  -3  -5   32.21    3.67
  -2   3   5   33.45    7.18
   2   3  -5   36.52    4.29
   2   3  -5   35.78    3.37
   2   3  -5   32.91    3.41
   1  -3  -5   19.15    2.97
   1   3  -5   13.54    2.26
   1  -3  -5   12.73    2.99
  -1   3   5   14.16    5.93
   1  -3  -5   15.55    2.96
   1   3  -5   15.82    2.55
   1   3  -5   16.26    2.72
   1  -3  -5   10.04    4.44
   1   3  -5   20.81    3.48
   0  -3  -5   22.32    5.19
   0  -3  -5   16.20    3.00
   0  -3  -5   18.65    3.04
   0   3   5   24.65    7.00
   0   3  -5   29.17    2.99
   0  -3  -5   18.37    3.17
   0   3  -5   18.80    2.92
   0   3  -5   30.96    3.96
  -1  -3  -5  368.57   26.23
   1  -3   5  349.68   25.07
  -1  -3  -5  335.90   23.42
  -1  -3  -5  341.88   23.36
  -1   3  -5  377.47   23.15
   1   3   5  448.78   29.27
  -1   3  -5  393.63   23.51
   1   3   5  343.27   23.08
  -1  -3  -5  387.14   23.62
   1   3   5  382.60   27.98
  -1  -3  -5  371.00   23.53
  -1   3  -5  391.20   23.58
  -1   3  -5  418.66   24.03
   2  -3   5  468.45   28.89
  -2  -3  -5  399.62   27.17
  -2  -3  -5  415.33   26.93
  -2   3  -5  455.27   26.85
   2   3   5  534.89   33.12
  -2   3  -5  481.40   27.20
   2   3   5  406.08   26.71
   2  -3   5  453.63   30.54
  -2  -3  -5  435.19   30.04
  -2   3  -5  456.98   27.26
   2   3   5  458.96   31.83
  -2   3  -5  447.85   27.51
  -2  -3  -5  418.56   27.09
  -3  -3  -5  188.93   13.27
  -3  -3  -5  213.31   16.41
  -3   3  -5  215.89   13.03
  -3  -3  -5  203.54   13.40
  -3  -3  -5  205.89   13.09
   3   3   5  268.97   19.34
  -3   3  -5  155.84   15.58
  -3   3  -5  215.40   13.48
  -3   3  -5  230.55   13.45
  -3   3  -5  186.74   12.81
  -3   3  -5  203.65   13.68
  -3  -3  -5  163.19   14.51
  -4  -3  -5   16.43    4.32
  -4  -3  -5   20.44    3.07
  -4   3  -5   22.26    2.58
  -4  -3  -5   21.31    2.77
  -4   3  -5   21.73    2.98
  -4   3  -5   22.85    2.24
  -4   3  -5   19.62    2.99
  -4   3  -5   21.68    3.34
  -5  -3  -5   18.78    3.16
  -5   3  -5   29.82    2.91
  -5  -3  -5   29.22    3.00
  -5   3  -5   28.13    3.29
  -5  -3  -5   28.79    3.34
  -5   3  -5   24.48    2.53
  -5   3  -5   28.25    3.42
  -5  -3  -5   24.03    4.94
  -5   3  -5   25.63    3.51
  -6  -3  -5   14.11    2.97
  -6  -3  -5   13.05    4.47
  -6  -3  -5   12.42    2.26
  -6  -3  -5   22.14    2.71
  -6   3  -5   14.64    2.46
  -6   3  -5   13.08    2.82
  -6   3  -5   13.79    2.04
  -6   3  -5   15.43    2.90
  -6   3  -5   13.48    2.11
  -6   3  -5   15.20    3.06
  -7  -3  -5    7.02    2.71
  -7  -3  -5    7.14    2.07
  -7   3  -5    7.25    1.92
  -7   3  -5    7.02    2.46
  -7   3  -5    9.13    2.82
  -7   3  -5    7.35    2.80
  -7   3  -5    8.45    2.01
  -8  -3  -5    3.02    2.64
  -8  -3  -5   -0.33    1.93
  -8   3  -5   -0.25    2.52
  -8   3  -5   -0.35    2.54
  -8   3  -5   -2.28    2.00
  -8   3  -5   -0.58    2.07
  -8   3  -5   -1.76    2.82
  -9  -3  -5   29.35    2.92
  -9   3  -5   30.68    4.02
  -9   3  -5   23.40    3.02
  -9   3  -5   26.95    3.01
  -9   3  -5   20.80    3.50
  -9   3  -5   26.27    3.08
  -9  -3  -5   26.28    3.33
 -10  -3  -5    5.58    2.79
 -10  -3  -5    4.43    3.02
 -10  -3  -5    3.76    2.10
 -10   3  -5    0.99    2.15
 -10   3  -5    2.46    3.23
 -10   3  -5   -0.38    2.32
 -10   3  -5    1.05    2.28
 -11  -3  -5    2.28    2.69
 -11  -3  -5    5.77    2.97
 -11   3  -5    8.75    3.40
 -11   3  -5    6.85    3.07
 -11  -3  -5    8.95    2.30
 -11   3  -5    5.27    2.40
 -11   3  -5    2.75    2.48
 -11   3  -5    4.13    2.67
 -12  -3  -5   16.78    3.45
 -12  -3  -5   17.15    2.67
 -12   3  -5   16.82    2.89
 -12   3  -5   17.24    3.38
 -12   3  -5   11.28    2.80
 -12   3  -5   19.46    3.15
 -12   3  -5   16.11    3.95
 -12  -3  -5   15.50    3.00
 -13  -3  -5   76.03    5.58
 -13   3  -5   59.83    5.63
 -13   3  -5   77.67    6.06
 -13  -3  -5   78.04    5.98
 -13   3  -5   73.45    6.57
 -13  -3  -5   67.98    5.70
 -14  -3  -5  138.15    9.65
 -14   3  -5  159.27    9.99
 -14   3  -5  113.88    9.68
 -14  -3  -5  143.41    9.97
 -14   3  -5  151.51   10.63
 -14  -3  -5  149.41    9.70
 -15  -3  -5   29.88    3.43
 -15   3  -5   24.14    3.48
 -15  -3  -5   24.26    3.64
 -15  -3  -5   29.67    3.22
 -15   3  -5   32.45    4.73
 -15  -3  -5   24.97    3.82
 -16  -3  -5   99.72    7.26
 -16   3  -5  110.54    8.32
 -16   3  -5   78.63    7.20
 -16  -3  -5   92.47    7.40
 -16  -3  -5  107.96    7.57
 -16  -3  -5  107.12    7.04
 -17  -3  -5   16.30    3.05
 -17   3  -5    9.46    2.97
 -17  -3  -5   17.76    3.32
 -17   3  -5   19.14    4.15
 -17  -3  -5   20.64    3.44
 -17  -3  -5   21.32    2.72
 -18  -3  -5    5.04    2.65
 -18   3  -5    5.07    2.62
 -18  -3  -5    8.57    2.83
 -18   3  -5   10.36    3.79
 -18  -3  -5    9.14    2.90
 -18  -3  -5    7.67    2.16
 -19   3  -5    1.74    2.47
 -19  -3  -5    4.57    2.61
 -19  -3  -5    5.24    1.83
 -19   3  -5    6.07    3.19
 -19  -3  -5    5.62    2.64
 -19   3  -5    3.63    3.46
 -20   3  -5   -0.69    2.24
 -20  -3  -5   -1.56    2.50
 -20   3  -5    1.09    2.82
 -20  -3  -5    1.10    2.33
 -20   3  -5    3.11    3.26
 -21   3  -5   -1.01    1.99
 -21  -3  -5   -0.22    2.17
 -21   3  -5    2.50    2.63
 -21  -3  -5    1.93    2.13
 -21   3  -5    1.46    2.94
 -22  -3  -5    2.28    1.78
 -22   3  -5   -0.59    2.28
 -22  -3  -5    1.50    1.84
 -22   3  -5   -1.69    2.61
 -23   3  -5    0.53    1.94
 -23  -3  -5    0.20    1.47
 -23   3  -5   -1.42    2.24
 -24   3  -5   -1.03    1.83
 -24   3  -5    0.22    1.57
 -26  -4   5   15.56    1.86
 -26   4   5   10.71    1.66
  26  -4  -5   12.70    2.18
 -25   4   5    1.57    1.70
 -25  -4   5    2.29    1.87
  25  -4  -5   -0.62    2.45
 -24   4   5    8.66    2.24
  24  -4  -5    9.88    3.23
 -24  -4   5   13.67    2.51
  24   4  -5    7.98    2.05
 -23   4   5    9.33    2.52
 -23  -4   5    6.34    2.90
  23   4  -5    4.38    2.33
 -23   4   5    8.82    1.75
  23  -4  -5    8.62    3.72
  22   4  -5    6.14    2.53
 -22   4   5    4.58    2.63
 -22  -4   5    2.58    2.40
 -22  -4   5    5.38    3.16
  22  -4  -5    3.75    3.68
  21   4  -5    4.67    3.66
 -21   4   5    0.80    2.63
 -21  -4   5    4.91    2.68
 -21  -4   5    6.37    3.48
  20   4  -5   -4.19    4.43
 -20   4   5   -0.80    2.76
 -20  -4   5    1.66    2.79
 -20  -4   5   -0.51    3.47
  19   4  -5   12.71    5.25
 -19   4   5    4.30    2.98
 -19  -4   5   12.52    3.91
 -19  -4   5   10.28    3.06
  18   4  -5   78.95    7.60
  18   4  -5   65.09    7.40
 -18  -4   5   72.61    6.24
  17   4  -5  231.67   14.42
  17   4  -5  206.42   14.48
  16   4  -5   35.00    5.88
  16   4  -5   34.21    6.19
 -16   4   5   28.98    3.82
  15   4  -5   95.11    8.17
  15   4  -5   80.06    8.33
  15   4  -5   74.82    8.12
  15   4  -5   64.41    6.60
 -15   4   5   84.28    6.38
  14   4  -5   -0.56    4.59
  14   4  -5    2.41    4.94
  14  -4  -5   -1.01    4.18
  14  -4  -5   -1.56    3.85
 -14   4   5    0.83    2.69
  13   4  -5   -4.55    4.74
  13   4  -5   -0.50    4.85
  13  -4  -5   -3.71    4.29
  13  -4  -5   -1.19    3.81
 -13   4   5    2.92    2.56
  12   4  -5   50.65    6.44
  12   4  -5   57.10    6.95
  12  -4  -5   64.26    6.15
  12  -4  -5   71.81    5.88
 -12   4   5   49.58    4.85
  12   4  -5   53.12    5.62
  11   4  -5  100.70    8.61
  11   4  -5  110.01    9.55
  11  -4  -5  119.19    8.48
  11  -4  -5  120.48    8.10
  11   4  -5   93.31    8.40
 -11   4   5   87.47    7.23
  11   4  -5  100.49    7.98
  11   4  -5   82.09    8.59
  10   4  -5  214.30   15.45
  10  -4  -5  230.19   14.52
  10  -4  -5  263.67   14.40
  10   4  -5  188.64   14.42
  10   4  -5  194.20   14.17
 -10   4   5  199.03   13.66
  10   4  -5  169.85   14.59
   9  -4  -5  115.52    8.92
   9   4  -5   95.83    8.65
  -9   4   5  117.87    8.00
   9   4  -5  113.15    8.57
   9   4  -5  113.46    8.26
   9   4  -5  110.09    8.52
   9   4  -5   96.46    9.17
   8  -4  -5   75.34    5.96
   8   4  -5   56.89    5.76
  -8   4   5   64.12    4.98
   8   4  -5   60.51    5.29
   8   4  -5   56.32    5.46
   8   4  -5   67.46    5.72
   8   4  -5   52.00    6.61
   7   4  -5  253.56   16.47
   7   4  -5  231.21   16.69
   7   4  -5  296.67   17.92
  -7   4   5  230.96   16.11
  -7   4   5  253.93   16.26
   7   4  -5  264.50   16.75
   7   4  -5  263.34   16.70
   7   4  -5  244.60   17.35
   6  -4  -5   87.64    6.96
   6   4  -5   77.90    7.57
   6   4  -5   68.93    6.37
  -6   4   5   75.26    5.82
  -6   4   5   85.01    6.07
   6   4  -5   82.25    6.37
   6   4  -5   79.51    6.38
   6   4  -5   94.21    6.66
   5  -4  -5  232.19   15.41
   5   4  -5  204.98   15.29
   5   4  -5  244.51   15.45
   5   4  -5  228.47   15.39
   5   4  -5  265.06   16.33
   4   4  -5   13.99    2.98
   4  -4  -5   19.30    3.72
   4   4  -5   21.46    3.19
   3   4  -5    8.85    2.61
   3  -4  -5   13.68    3.18
   3  -4  -5    8.15    2.51
   3   4  -5   12.39    2.67
   2   4  -5   19.57    2.95
   2  -4  -5   22.17    3.35
   2  -4  -5   22.18    3.88
   2  -4  -5   19.03    3.03
   2   4  -5   24.00    3.17
   2   4  -5   31.70    4.51
   1   4  -5   21.48    2.88
   1  -4  -5   21.52    3.42
   1  -4  -5   18.57    3.36
   1  -4  -5   22.87    3.10
  -1   4   5   19.86    2.44
   1  -4  -5   22.05    3.79
   1   4  -5   21.85    3.25
   0  -4  -5   28.22    3.31
   0  -4  -5   25.54    3.46
   0  -4  -5   25.92    3.47
   0   4  -5   22.69    2.91
   0   4   5   24.33    2.64
   0  -4  -5   29.33    4.01
   0   4  -5   21.84    3.27
   0   4  -5   35.58    4.66
  -1  -4  -5    4.94    3.31
   1   4   5    6.84    1.86
  -1  -4  -5    6.02    2.65
  -1  -4  -5    7.65    2.81
  -1   4  -5    6.95    2.71
  -1  -4  -5    6.79    2.57
  -1  -4  -5    7.12    3.27
  -1   4  -5   13.51    3.85
   2   4   5   80.94    5.72
  -2  -4  -5   73.11    6.21
  -2  -4  -5   77.04    5.98
   2   4   5   76.94    5.60
  -2   4  -5   93.37    7.07
  -2  -4  -5   70.43    6.45
  -2   4  -5   89.48    6.41
   3   4   5  222.03   14.06
  -3  -4  -5  205.10   14.43
  -3  -4  -5  203.94   14.50
  -3  -4  -5  231.01   14.34
   3   4   5  202.84   13.93
  -3   4  -5  231.10   14.55
  -3   4  -5  241.59   15.18
   4   4   5   67.52    4.96
  -4  -4  -5   66.03    5.32
   4   4   5   57.50    4.70
  -4   4  -5   75.90    5.70
  -4   4  -5   67.25    6.26
   5   4   5  220.02   15.09
  -5   4  -5  222.63   15.10
  -5   4  -5  259.40   15.71
  -5   4  -5  255.50   16.02
  -6  -4  -5   71.63    5.79
  -6   4  -5   84.50    6.47
  -6  -4  -5   74.69    6.25
  -6   4  -5   80.47    6.80
   6   4   5   82.19    5.83
  -7  -4  -5  105.13    7.55
  -7   4  -5  103.36    7.51
  -7   4  -5  129.83    8.45
  -7  -4  -5  114.22    7.94
  -7   4  -5  104.28    8.27
   7   4   5   98.10    7.53
  -8  -4  -5  170.17   11.28
  -8  -4  -5  170.10   11.71
  -8   4  -5  171.71   11.93
  -8  -4  -5  164.55   11.49
  -9  -4  -5   56.60    4.44
  -9   4  -5   52.35    5.33
  -9  -4  -5   52.05    5.04
  -9   4  -5   53.50    5.35
  -9  -4  -5   45.41    4.78
 -10  -4  -5   19.97    3.22
 -10  -4  -5   19.80    3.67
 -10  -4  -5   14.80    2.74
 -10   4  -5   19.82    3.75
 -10   4  -5   18.33    3.86
 -11  -4  -5   -0.34    2.70
 -11  -4  -5    1.59    3.13
 -11  -4  -5    2.63    2.36
 -11   4  -5    0.25    3.31
 -11   4  -5    1.04    3.48
 -12  -4  -5   22.52    2.93
 -12   4  -5   27.65    4.20
 -12  -4  -5   27.91    3.78
 -12   4  -5   32.09    4.35
 -12  -4  -5   17.39    3.21
 -13  -4  -5   78.82    5.85
 -13   4  -5   76.22    6.68
 -13  -4  -5   69.92    6.07
 -13   4  -5   76.97    6.56
 -13  -4  -5   69.91    5.62
 -14  -4  -5   84.65    6.37
 -14   4  -5   82.07    7.18
 -14  -4  -5   87.00    6.66
 -14   4  -5   85.25    7.13
 -14  -4  -5   82.37    6.14
 -15  -4  -5  167.77   10.33
 -15   4  -5  162.51   11.06
 -15   4  -5  165.60   11.04
 -15  -4  -5  125.31    9.83
 -15  -4  -5  156.51   10.41
 -16  -4  -5   27.20    3.41
 -16   4  -5   26.56    4.15
 -16  -4  -5   24.35    2.72
 -16   4  -5   23.91    4.26
 -16  -4  -5   22.97    3.43
 -17  -4  -5    1.40    2.43
 -17  -4  -5    4.09    2.66
 -17   4  -5    3.42    3.12
 -17   4  -5   -0.07    3.26
 -17  -4  -5   -0.12    2.59
 -18  -4  -5    2.69    2.42
 -18  -4  -5    2.06    2.50
 -18   4  -5    3.12    3.11
 -18   4  -5    0.58    2.95
 -18  -4  -5    5.67    2.63
 -19  -4  -5    6.95    2.57
 -19   4  -5    9.23    3.13
 -19   4  -5    4.96    2.93
 -19  -4  -5    7.79    2.42
 -20  -4  -5    1.97    2.09
 -20   4  -5    0.11    2.64
 -20   4  -5    2.26    2.65
 -20  -4  -5    4.00    2.02
 -21  -4  -5    7.51    1.97
 -21   4  -5   10.27    2.59
 -21  -4  -5   10.86    2.01
 -21   4  -5    9.43    2.54
 -22   4  -5    2.60    2.06
 -22   4  -5    5.94    2.08
 -22  -4  -5    4.10    1.35
 -23   4  -5    5.70    1.76
 -23   4  -5    5.09    1.63
 -24   5   5    3.58    1.55
  24  -5  -5    5.20    1.97
 -24  -5   5    6.49    1.65
 -23   5   5    3.62    1.82
 -23  -5   5    1.42    2.07
  23  -5  -5    1.05    2.41
  22  -5  -5    2.90    2.96
  22  -5  -5    1.66    1.81
 -22   5   5    2.64    2.01
 -22  -5   5   -1.30    2.49
 -22   5   5    3.54    1.39
 -21   5   5    0.16    2.20
 -21   5   5    2.51    1.67
 -21  -5   5    1.93    2.84
 -21   5   5    2.18    2.03
  21  -5  -5    0.98    3.23
  20   5  -5   -4.33    3.74
[truncated: 5,332,708 more chars]
